# Supplementary material for: Functional Morphology of the Oral Jaws and Dentition Across Diverse Diets and Ontogeny in Prickleback Fishes (Stichaeidae)
Source: J Morphol. 2026 May 12;287:e70131. doi: 10.1002/jmor.70131 (PMC13162304; doi:10.1002/jmor.70131)
Supplement: Supplementary file 3 — Supporting File 3 [file JMOR-287-e70131-s007.xlsx]

## Sheet: Sheet1
Species	TL	UWFC catalog	OVert #	Exposure (ms)	Voltage (kV)	Amperage (uA)	Resolution (um)	Morphosource URL
Anoplarchus_purpurescens	110	1841	4431	1100	65	123	13.15	ark:/87602/m4/771511
Anoplarchus_purpurescens	107	FHL Uncat.		1150	65	123	8.17	ark:/87602/m4/771495
Anoplarchus_purpurescens	105	1841	4430	1100	65	123	13.15	ark:/87602/m4/771506
Anoplarchus_purpurescens	93	1841	4413	1100	65	123	9.59	ark:/87602/m4/771490
Anoplarchus_purpurescens	93	1841	4429	1100	65	123	13.15	ark:/87602/m4/771485
Anoplarchus_purpurescens	83	1841	4419	1100	65	123	9.59	ark:/87602/m4/771480
Anoplarchus_purpurescens	75	1841	4412	1100	65	123	9.59	ark:/87602/m4/771475
Anoplarchus_purpurescens	75	1841	4411	1100	65	123	9.59	ark:/87602/m4/771470
Anoplarchus_purpurescens	67	1841	4421	1100	65	123	9.59	ark:/87602/m4/771464
Phytichthys_chirus	158	1850	4380	1120	65	123	8.17	ark:/87602/m4/772294
Phytichthys_chirus	140	17422	4403	1100	65	123	13.86	ark:/87602/m4/772299
Phytichthys_chirus	135	1850	4395	1100	65	123	8.88	ark:/87602/m4/772304
Phytichthys_chirus	116	17422	4410	1100	65	123	9.24	ark:/87602/m4/772309
Phytichthys_chirus	112	1850	4391	1100	65	123	9.24	ark:/87602/m4/772314
Phytichthys_chirus	107	1850	4399	1100	65	123	9.95	ark:/87602/m4/772319
Phytichthys_chirus	91	1850	4400	1100	65	123	9.95	ark:/87602/m4/772324
Phytichthys_chirus	85	1850	4387	1120	65	123	8.17	ark:/87602/m4/772329
Phytichthys_chirus	83	1850	4381	1120	65	123	8.17	ark:/87602/m4/772334
Xiphister_mucosus	172	FHL Uncat.		1100	65	123	11.02	ark:/87602/m4/772014
Xiphister_mucosus	160	FHL Uncat.		1100	65	123	9.59	ark:/87602/m4/771670
Xiphister_mucosus	152	Collected for study	4337	1100	65	123	13.86	ark:/87602/m4/771661
Xiphister_mucosus	123	FHL Uncat.		1100	65	123	9.59	ark:/87602/m4/771652
Xiphister_mucosus	112	FHL Uncat.	4343	1100	65	123	9.24	ark:/87602/m4/771643
Xiphister_mucosus	107	22442	4329	1100	65	123	9.59	ark:/87602/m4/771638
Xiphister_mucosus	90	22442	4327	1100	65	123	9.59	ark:/87602/m4/771633
Xiphister_mucosus	87	Collected for study		1150	65	123	7.46	ark:/87602/m4/771628
Xiphister_mucosus	81	22442	4331	1100	65	123	8.88	ark:/87602/m4/771623
Xiphister_atropurpureus	179	FHL Uncat.	4372	1100	65	123	13.15	ark:/87602/m4/772289
Xiphister_atropurpureus	170	FHL Uncat.	4373	1100	65	123	13.15	ark:/87602/m4/772284
Xiphister_atropurpureus	144	14040	4351	1125	65	123	8.53	ark:/87602/m4/772279
Xiphister_atropurpureus	120	14040	4348	1180	65	123	9.24	ark:/87602/m4/772048
Xiphister_atropurpureus	115	FHL Uncat.	4369	1100	65	123	9.95	ark:/87602/m4/772043
