# Supplementary material for: Functional Morphology of the Oral Jaws and Dentition Across Diverse Diets and Ontogeny in Prickleback Fishes (Stichaeidae)
Source: J Morphol. 2026 May 12;287:e70131. doi: 10.1002/jmor.70131 (PMC13162304; doi:10.1002/jmor.70131)
Supplement: Supplementary file 4 — Supporting File 4 [file JMOR-287-e70131-s003.xlsx]

## Sheet: Sheet1
Trait	Species	rsquare	intercept	Intercept 95% CI	Slope	Slope 95% CI	Expected Isometric Slope	Allometry
Jaw Width	Anoplarchus purpurescens	0.73	-1.36	-3.034, -0.296	1.33	0.849, 2.085	1	I
Jaw Width	Phytichthys chirus	0.92	-1.32	-2.067, -0.751	1.11	0.862, 1.438	1	I
Jaw Width	Xiphister atropurpureus	0.59	-1.68	-3.726, -0.492	1.2	0.693, 2.069	1	I
Jaw Width	Xiphister mucosus	0.63	-3.04	-6.011, -1.268	1.86	1.105, 3.125	1	P
LJ Out-lever	Anoplarchus purpurescens	0.99	-1.35	-1.678, -1.047	1.41	1.273, 1.558	1	P
LJ Out-lever	Phytichthys chirus	1	-1.22	-1.392, -1.067	1.19	1.124, 1.267	1	P
LJ Out-lever	Xiphister atropurpureus	0.99	-0.95	-1.176, -0.745	1.12	1.037, 1.22	1	P
LJ Out-lever	Xiphister mucosus	0.99	-0.72	-0.926, -0.534	1.02	0.939, 1.106	1	I
LJ Closing IL	Anoplarchus purpurescens	0.97	-2.3	-2.799, -1.879	1.32	1.133, 1.548	1	P
LJ Closing IL	Phytichthys chirus	0.98	-2.05	-2.432, -1.718	1.16	1.012, 1.324	1	P
LJ Closing IL	Xiphister atropurpureus	0.98	-2.3	-2.675, -1.969	1.3	1.158, 1.459	1	P
LJ Closing IL	Xiphister mucosus	0.97	-1.87	-2.29, -1.502	1.08	0.927, 1.262	1	I
LJ Opening IL	Anoplarchus purpurescens	0.91	-3	-3.952, -2.278	1.4	1.077, 1.833	1	P
LJ Opening IL	Phytichthys chirus	0.96	-2.68	-3.229, -2.22	1.2	1.004, 1.445	1	P
LJ Opening IL	Xiphister atropurpureus	0.98	-2.77	-3.122, -2.459	1.23	1.095, 1.378	1	P
LJ Opening IL	Xiphister mucosus	0.98	-2.88	-3.308, -2.502	1.27	1.11, 1.454	1	P
UJ Closing IL	Anoplarchus purpurescens	0.95	-2.01	-2.786, -1.372	1.56	1.27, 1.908	1	P
UJ Closing IL	Phytichthys chirus	0.99	-1.54	-1.826, -1.285	1.23	1.121, 1.358	1	P
UJ Closing IL	Xiphister atropurpureus	1	-1.43	-1.596, -1.274	1.19	1.124, 1.261	1	P
UJ Closing IL	Xiphister mucosus	0.9	-1.31	-2.168, -0.66	1.13	0.853, 1.496	1	I
PMax Height	Anoplarchus purpurescens	0.94	-2.34	-3.074, -1.755	1.38	1.116, 1.711	1	P
PMax Height	Phytichthys chirus	0.94	-1.55	-2.088, -1.114	1.01	0.818, 1.244	1	I
PMax Height	Xiphister atropurpureus	0.98	-1.73	-2.059, -1.438	1.06	0.934, 1.198	1	I
PMax Height	Xiphister mucosus	0.98	-1.74	-2.024, -1.475	1.06	0.954, 1.187	1	I
PMax Length	Anoplarchus purpurescens	0.96	-2.14	-2.754, -1.618	1.52	1.281, 1.794	1	P
PMax Length	Phytichthys chirus	0.98	-1.86	-2.232, -1.538	1.28	1.133, 1.437	1	P
PMax Length	Xiphister atropurpureus	0.84	-3.08	-4.827, -1.849	1.77	1.246, 2.513	1	P
PMax Length	Xiphister mucosus	0.81	-3.4	-5.497, -1.976	1.91	1.303, 2.803	1	P
UJ Out-lever	Anoplarchus purpurescens	0.92	-2.08	-2.788, -1.516	1.17	0.92, 1.495	1	I
UJ Out-lever	Phytichthys chirus	0.98	-2.15	-2.508, -1.84	1.07	0.938, 1.23	1	I
UJ Out-lever	Xiphister atropurpureus	0.9	-2.39	-3.235, -1.751	1.14	0.868, 1.499	1	I
UJ Out-lever	Xiphister mucosus	0.71	-3.86	-6.322, -2.305	1.78	1.119, 2.83	1	P
