# Supplementary material for: Functional Morphology of the Oral Jaws and Dentition Across Diverse Diets and Ontogeny in Prickleback Fishes (Stichaeidae)
Source: J Morphol. 2026 May 12;287:e70131. doi: 10.1002/jmor.70131 (PMC13162304; doi:10.1002/jmor.70131)
Supplement: Supplementary file 5 — Supporting File 5 [file JMOR-287-e70131-s008.xlsx]

## Sheet: Sheet1
Trait	Pl mean	Pl SE	Ls mean	Ls SE	Cv mean	Cv SE
Jaw Width	0.261	0.0197	0.315	0.00956	0.408	0.0258
LJ out-lever	0.468	0.0157	0.488	0.00189	0.586	0.00119
LJ closing in-lever	0.169	0.00734	0.155	0.0027	0.198	0.00154
LJ opening in-lever	0.0989	0.00456	0.0797	0.00107	0.131	0.00302
Premaxilla height	0.216	0.0072	0.211	0.00181	0.269	0.00338
Premaxilla length	0.244	0.00973	0.291	0.00475	0.352	0.00236
UJ closing in-lever	0.284	0.0157	0.304	0.00721	0.388	0.005
UJ out-lever	0.144	0.00613	0.191	0.00364	0.143	0.00614
LJ teeth mean height	0.0332	0.0023	0.0275	0.00122	0.0338	0.00182
UJ teeth mean height	0.0266	0.00192	0.0168	0.000451	0.0234	0.000664
LJ teeth mean width	0.0193	0.00177	0.014	0.00087	0.0165	0.0013
UJ teeth mean width	0.0159	0.00139	0.00802	0.000415	0.0116	0.00059
LJ teeth mean SA	0.000828	0.000154	0.000453	3.36e-05	0.000676	8.86e-05
UJ teeth mean SA	0.000558	0.000109	0.000156	1.85e-05	0.000362	2.72e-05
LJ teeth mean number	8	1.04	10.2	0.167	28.2	0.441
UJ teeth mean number	12	1.73	55.8	3.38	42.3	6.13
