# Supplementary material for: Functional Morphology of the Oral Jaws and Dentition Across Diverse Diets and Ontogeny in Prickleback Fishes (Stichaeidae)
Source: J Morphol. 2026 May 12;287:e70131. doi: 10.1002/jmor.70131 (PMC13162304; doi:10.1002/jmor.70131)
Supplement: Supplementary file 6 — Supporting File 6 [file JMOR-287-e70131-s004.xlsx]

## Sheet: Sheet1
Species	Diet	Jaw	Mean Proportion functionally heterodont	Range Proportion functionally heterodont	Mean Average squared residual	Range Average squared residual
Anoplarchus purpurescens	Carnivore	Lower Jaw	0.02	0, 0.091	0.151	0.0957, 0.326
Anoplarchus purpurescens	Carnivore	Upper Jaw	0.096	0, 0.213	0.42	0.150, 1.138
Phytichthys chirus	Omnivore	Lower Jaw	0.178	0.045, 0.417	0.85	0.275, 1.954
Phytichthys chirus	Omnivore	Upper Jaw	0.129	0.045, 0.222	0.599	0.275, 1.245
Xiphister atropurpureus	Omnivore	Lower Jaw	0.11	0, 0.211	0.531	0.136, 1.406
Xiphister atropurpureus	Omnivore	Upper Jaw	0.03	0, 0.119	0.273	0.197, 0.448
Xiphister mucosus	Herbivore	Lower Jaw	0.067	0, 0.189	0.318	0.165, 0.611
Xiphister mucosus	Herbivore	Upper Jaw	0.078	0, 0.324	0.383	0.135, 1.024
Pholis laeta	Carnivore	Lower Jaw	0.168	0.15, 0.2	0.524	0.372, 0.677
Pholis laeta	Carnivore	Upper Jaw	0.131	0.1, 0.166	0.595	0.269, 0.938
Lumpenus sagitta	Omnivore	Lower Jaw	0.07	0, 0.111	0.244	0.176, 0.341
Lumpenus sagitta	Omnivore	Upper Jaw	0.079	0.048, 0.096	0.442	0.291, 0.529
Cebidichthys violaceus	Herbivore	Lower Jaw	0.024	0.0172, 0.037	0.14	0.132, 0.148
Cebidichthys violaceus	Herbivore	Upper Jaw	0.047	0, 0.131	0.322	0.158, 0.565
