# Supplementary material for: Functional Morphology of the Oral Jaws and Dentition Across Diverse Diets and Ontogeny in Prickleback Fishes (Stichaeidae)
Source: J Morphol. 2026 May 12;287:e70131. doi: 10.1002/jmor.70131 (PMC13162304; doi:10.1002/jmor.70131)
Supplement: Supplementary file 7 — Supporting File 7 [file JMOR-287-e70131-s006.xlsx]

## Sheet: Morphometrics
Specimen	Species	Diet category	TL	skull_length	lj_length	lj_closing	lj_opening	jaw_width	premaxilla_height	premaxilla_length	maxilla_length	UJ_length
apur_4329_93	Anoplarchus_purpurescens	C	93	8.931	5.515	1.777	1.056	4.752	1.949	3.31	3.89741	1.50947
apur_4411_75	Anoplarchus_purpurescens	C	75	7.529	4.456	1.382	0.8867	3.648	1.598	2.723	3.16198	1.37903
apur_4412_75	Anoplarchus_purpurescens	C	75	8.245	5.041	1.668	1.031	4.157	1.596	2.807	3.7507	1.39805
apur_4413_93	Anoplarchus_purpurescens	C	93	9.598	6.062	1.941	1.036	5.319	2.262	3.311	4.17751	1.81896
apur_4419_83	Anoplarchus_purpurescens	C	83	8.567	5.569	1.868	0.9118	4.508	1.821	3	3.81726	1.54328
apur_4421_67	Anoplarchus_purpurescens	C	67	7.129	4.209	1.359	0.8301	3.932	1.574	2.309	2.92941	1.35913
apur_4430_105	Anoplarchus_purpurescens	C	105	11.12	7.564	2.349	1.489	7.457	2.515	4.63	5.25051	2.18731
apur_4431_110	Anoplarchus_purpurescens	C	110	11.3	7.964	2.448	1.508	4.863	2.881	4.549	6.5442	2.03483
apur_fhl2022_107	Anoplarchus_purpurescens	C	107	11.14	8.062	2.505	1.538	6.397	2.717	4.794	5.72694	2.23206
cvio_4460_145	Cebidichthys_violaceus	H	145	13.6	7.963	2.66	1.839	6.215	3.593	4.723	5.40623	1.78524
cvio_4463_125	Cebidichthys_violaceus	H	125	12.24	7.156	2.434	1.529	4.876	3.262	4.347	4.66165	1.85935
cvio_4471_129	Cebidichthys_violaceus	H	129	12.42	7.31	2.495	1.636	4.584	3.419	4.386	4.7833	1.8135
lsag_fhl_1	Lumpenus_sagitta	O	196	18.83	9.192	2.9	1.52	5.899	3.933	5.304	5.46678	3.45406
lsag_fhl_2	Lumpenus_sagitta	O	176	16.86	8.276	2.537	1.307	5.038	3.614	4.999	5.20851	3.28403
lsag_fhl_3	Lumpenus_sagitta	O	241	19.69	9.537	3.145	1.59	6.534	4.115	5.814	6.18418	3.81694
pchi_4380_158	Phytichthys_chirus	O	158	13.14	6.446	2.616	1.429	4.19	2.619	4.138	4.9417	1.90735
pchi_4381_83	Phytichthys_chirus	O	83	7.189	3.132	1.32	0.7084	2.257	1.493	1.818	2.49262	0.945352
pchi_4387_85	Phytichthys_chirus	O	85	7.51	3.283	1.281	0.8267	2.681	1.719	2.153	2.57412	1.06723
pchi_4391_112	Phytichthys_chirus	O	112	9.674	4.382	1.786	1.012	3.327	2.027	2.793	3.4562	1.28577
pchi_4395_135	Phytichthys_chirus	O	135	11.77	5.524	2.278	1.408	4.008	2.663	3.652	4.59362	1.66919
pchi_4399_107	Phytichthys_chirus	O	107	9.284	4.257	1.734	0.9856	3.266	1.946	2.788	3.37997	1.32317
pchi_4400_91	Phytichthys_chirus	O	91	8.759	3.852	1.601	0.9347	3.022	1.961	2.417	3.03139	1.18636
pchi_4403_140	Phytichthys_chirus	O	140	12.24	5.932	2.286	1.373	4.881	2.813	3.665	4.92197	1.66897
pchi_4410_116	Phytichthys_chirus	O	116	10.62	4.773	1.843	1.285	3.554	2.276	3.154	3.85457	1.40934
plat_4435_127	Pholis_laeta	C	127	9.163	4.575	1.684	0.9883	2.705	2.087	2.408	2.87318	1.42328
plat_4436_91	Pholis_laeta	C	91	6.998	3.15	1.124	0.6505	1.832	1.42	1.653	1.81979	0.986206
plat_4437_96	Pholis_laeta	C	96	7.32	3.328	1.194	0.7016	1.662	1.59	1.695	2.03446	0.985328
xatr_4348_120	Xiphister_atropurpureus	O	120	10.94	5.893	2.407	1.119	3.455	2.368	3.486	4.26105	1.58477
xatr_4350_74	Xiphister_atropurpureus	O	74	7.311	3.709	1.368	0.7589	2.477	1.454	1.082	2.63314	0.966889
xatr_4351_144	Xiphister_atropurpureus	O	144	12.97	7.045	2.895	1.445	3.33	2.665	4.231	5.05935	1.95246
xatr_4368_87	Xiphister_atropurpureus	O	87	8.69	4.302	1.665	0.9086	2.157	1.795	2.518	3.08389	1.05327
xatr_4369_115	Xiphister_atropurpureus	O	115	10.85	5.782	2.064	1.219	3.704	2.216	3.173	4.05541	1.24884
xatr_4370_99	Xiphister_atropurpureus	O	99	9.378	4.75	1.84	0.9196	3.738	1.916	2.724	3.43562	1.13936
xatr_4371_78	Xiphister_atropurpureus	O	78	7.78	3.752	1.396	0.7677	1.907	1.473	2.214	2.67202	0.908955
xatr_4372_179	Xiphister_atropurpureus	O	179	14.87	7.919	3.196	1.703	5.231	2.888	4.797	5.91231	1.89533
xatr_4373_170	Xiphister_atropurpureus	O	170	14.51	7.582	3.276	1.741	3.252	3.05	4.508	5.74919	1.74536
xmuc_4327_90	Xiphister_mucosus	H	90	8.199	4.247	1.665	0.7663	2.814	1.678	2.372	2.93759	0.98274
xmuc_4329_107	Xiphister_mucosus	H	107	9.513	4.852	1.75	0.9204	1.838	1.821	2.707	3.46374	1.09523
xmuc_4331_81	Xiphister_mucosus	H	81	7.695	3.717	1.32	0.7639	2.316	1.536	1.09	2.60984	0.90038
xmuc_4337_152	Xiphister_mucosus	H	152	13.55	6.723	2.546	1.525	4.251	2.828	4.321	4.12632	3.53104
xmuc_4343_112	Xiphister_mucosus	H	112	10.25	5.243	1.899	1.125	3.628	2.077	3.146	3.90233	1.2524
xmuc_fhl_123	Xiphister_mucosus	H	123	10.82	5.558	2.02	1.189	4.897	2.329	3.463	4.27563	1.41267
xmuc_fhl_160	Xiphister_mucosus	H	160	13.77	7.067	2.569	1.608	6.656	2.907	4.496	5.41759	1.58624
xmuc_fhl_87	Xiphister_mucosus	H	87	8.326	4.3	1.543	0.892	3.683	1.735	2.373	3.06714	0.993357
xmuc_fhl2022_172	Xiphister_mucosus	H	172	14.45	7.418	2.87	1.624	6.825	2.962	4.84	5.82613	1.87933
