# Supplementary material for: Functional Morphology of the Oral Jaws and Dentition Across Diverse Diets and Ontogeny in Prickleback Fishes (Stichaeidae)
Source: J Morphol. 2026 May 12;287:e70131. doi: 10.1002/jmor.70131 (PMC13162304; doi:10.1002/jmor.70131)
Supplement: Supplementary file 8 — Supporting File 8 [file JMOR-287-e70131-s002.xlsx]

## Sheet: Stichaeids_DentalCharacteristic
Specimen	JawID	SideID	JawLength(mm)	ToothID	Position(mm)	ToothHeight(mm)	ToothWidth(mm)	AspectRatio	SurfaceArea(mm^2)	Out-Lever(mm)	M1In-Lever(mm)	M1InForce(N)	M1Angle(deg)	M1MechAdv	M1F-tooth(N)	Stress(N/m^2)
lsag_fhl_3	Lower Jaw	Left	9.57287	t1	5.00184	0.359991	0.242006	1.48753	0.0996662	5.34085	3.13649	1	90	0.587263	0.587263	5.89E+06
lsag_fhl_3	Lower Jaw	Left	9.57287	t2	5.05918	0.430457	0.255777	1.68294	0.118816	5.48594	3.13649	1	90	0.571732	0.571732	4.81E+06
lsag_fhl_3	Lower Jaw	Left	9.57287	t3	5.20565	0.400684	0.251385	1.59391	0.119273	5.57389	3.13649	1	90	0.56271	0.56271	4.72E+06
lsag_fhl_3	Lower Jaw	Left	9.57287	t4	5.41173	0.500822	0.257707	1.94338	0.159804	5.78407	3.13649	1	90	0.542263	0.542263	3.39E+06
lsag_fhl_3	Lower Jaw	Left	9.57287	t5	5.55903	0.517743	0.280546	1.84549	0.180231	5.94008	3.13649	1	90	0.528021	0.528021	2.93E+06
lsag_fhl_3	Lower Jaw	Left	9.57287	t7	5.97579	0.483827	0.306001	1.58113	0.181863	6.25513	3.13649	1	90	0.501426	0.501426	2.76E+06
lsag_fhl_3	Lower Jaw	Left	9.57287	t8	6.83262	0.653803	0.395528	1.65299	0.31567	6.90559	3.13649	1	90	0.454195	0.454195	1.44E+06
lsag_fhl_3	Lower Jaw	Left	9.57287	t9	8.27565	0.511888	0.361752	1.41502	0.248481	8.34302	3.13649	1	90	0.375941	0.375941	1.51E+06
lsag_fhl_3	Lower Jaw	Left	9.57287	t10	9.29725	0.647535	0.307428	2.1063	0.244227	9.46698	3.13649	1	90	0.331308	0.331308	1.36E+06
lsag_fhl_3	Upper Jaw	Left	3.81694	t1	3.72862	0.380811	0.229235	1.66123	0.0949578	3.95729	6.18418	1	90	1.56273	1.56273	1.65E+07
lsag_fhl_3	Upper Jaw	Left	3.81694	t2	3.48412	0.369757	0.203924	1.81321	0.0685901	3.57344	6.18418	1	90	1.73059	1.73059	2.52E+07
lsag_fhl_3	Upper Jaw	Left	3.81694	t3	3.4772	0.375526	0.210973	1.77997	0.0871477	3.65151	6.18418	1	90	1.69359	1.69359	1.94E+07
lsag_fhl_3	Upper Jaw	Left	3.81694	t4	3.36075	0.295643	0.122128	2.42077	0.0348648	3.44491	6.18418	1	90	1.79516	1.79516	5.15E+07
lsag_fhl_3	Upper Jaw	Left	3.81694	t5	3.27794	0.341839	0.181815	1.88014	0.0626931	3.37039	6.18418	1	90	1.83486	1.83486	2.93E+07
lsag_fhl_3	Upper Jaw	Left	3.81694	t6	3.18423	0.256059	0.114454	2.23722	0.0306696	3.26576	6.18418	1	90	1.89364	1.89364	6.17E+07
lsag_fhl_3	Upper Jaw	Left	3.81694	t7	3.16859	0.305177	0.182379	1.67331	0.058239	3.22107	6.18418	1	90	1.91991	1.91991	3.30E+07
lsag_fhl_3	Upper Jaw	Left	3.81694	t8	3.18424	0.60548	0.318071	1.9036	0.247156	3.65456	6.18418	1	90	1.69218	1.69218	6.85E+06
lsag_fhl_3	Upper Jaw	Left	3.81694	t9	2.9931	0.319144	0.14415	2.21398	0.0451268	3.01698	6.18418	1	90	2.04979	2.04979	4.54E+07
lsag_fhl_3	Upper Jaw	Left	3.81694	t10	3.05612	0.322318	0.164728	1.95667	0.0584617	3.15851	6.18418	1	90	1.95794	1.95794	3.35E+07
lsag_fhl_3	Upper Jaw	Left	3.81694	t11	2.88595	0.27488	0.126032	2.18104	0.0263535	2.9108	6.18418	1	90	2.12456	2.12456	8.06E+07
lsag_fhl_3	Upper Jaw	Left	3.81694	t12	2.93118	0.300636	0.155887	1.92856	0.0408784	2.95493	6.18418	1	90	2.09283	2.09283	5.12E+07
lsag_fhl_3	Upper Jaw	Left	3.81694	t13	2.81993	0.275865	0.143879	1.91734	0.039411	2.86905	6.18418	1	90	2.15548	2.15548	5.47E+07
lsag_fhl_3	Upper Jaw	Left	3.81694	t14	2.9129	0.31596	0.156893	2.01386	0.05428	2.94953	6.18418	1	90	2.09667	2.09667	3.86E+07
lsag_fhl_3	Upper Jaw	Left	3.81694	t15	2.60655	0.219861	0.120539	1.82398	0.0241673	2.68794	6.18418	1	90	2.30071	2.30071	9.52E+07
lsag_fhl_3	Upper Jaw	Left	3.81694	t16	2.77368	0.298578	0.139131	2.14603	0.0460539	2.79915	6.18418	1	90	2.20931	2.20931	4.80E+07
lsag_fhl_3	Upper Jaw	Left	3.81694	t17	2.64842	0.257412	0.136393	1.88728	0.0384508	2.73537	6.18418	1	90	2.26082	2.26082	5.88E+07
lsag_fhl_3	Upper Jaw	Left	3.81694	t18	2.69534	0.237571	0.142152	1.67124	0.0332563	2.80761	6.18418	1	90	2.20265	2.20265	6.62E+07
lsag_fhl_3	Upper Jaw	Left	3.81694	t19	2.54689	0.277357	0.192191	1.44313	0.0495587	2.64871	6.18418	1	90	2.33479	2.33479	4.71E+07
lsag_fhl_3	Upper Jaw	Left	3.81694	t20	2.66386	0.289699	0.143572	2.01779	0.0465526	2.72876	6.18418	1	90	2.2663	2.2663	4.87E+07
lsag_fhl_3	Upper Jaw	Left	3.81694	t21	2.39697	0.220108	0.148336	1.48384	0.0301289	2.45755	6.18418	1	90	2.5164	2.5164	8.35E+07
lsag_fhl_3	Upper Jaw	Left	3.81694	t22	2.52221	0.27996	0.154318	1.81417	0.0426243	2.64526	6.18418	1	90	2.33783	2.33783	5.48E+07
lsag_fhl_3	Upper Jaw	Left	3.81694	t23	2.6486	0.248046	0.138297	1.79357	0.0390129	2.71536	6.18418	1	90	2.27748	2.27748	5.84E+07
lsag_fhl_3	Upper Jaw	Left	3.81694	t24	2.36486	0.305791	0.133308	2.29386	0.0342623	2.44189	6.18418	1	90	2.53253	2.53253	7.39E+07
lsag_fhl_3	Upper Jaw	Left	3.81694	t25	2.55179	0.312096	0.135949	2.29569	0.0440794	2.69353	6.18418	1	90	2.29594	2.29594	5.21E+07
lsag_fhl_3	Upper Jaw	Left	3.81694	t26	2.45511	0.298002	0.14113	2.11155	0.0392672	2.53771	6.18418	1	90	2.43691	2.43691	6.21E+07
lsag_fhl_3	Upper Jaw	Left	3.81694	t27	2.33328	0.23291	0.120349	1.93529	0.0237704	2.38362	6.18418	1	90	2.59445	2.59445	1.09E+08
lsag_fhl_3	Upper Jaw	Left	3.81694	t28	2.63251	0.337382	0.135604	2.488	0.0506861	2.72693	6.18418	1	90	2.26782	2.26782	4.47E+07
lsag_fhl_3	Upper Jaw	Left	3.81694	t29	2.60701	0.358332	0.143218	2.502	0.053118	2.71374	6.18418	1	90	2.27884	2.27884	4.29E+07
lsag_fhl_3	Upper Jaw	Left	3.81694	t30	2.45054	0.309354	0.163665	1.89017	0.0472895	2.56534	6.18418	1	90	2.41067	2.41067	5.10E+07
lsag_fhl_3	Upper Jaw	Left	3.81694	t31	2.30136	0.255327	0.145105	1.7596	0.0360764	2.39678	6.18418	1	90	2.5802	2.5802	7.15E+07
lsag_fhl_3	Upper Jaw	Left	3.81694	t32	2.53913	0.353554	0.139975	2.52584	0.0494231	2.62235	6.18418	1	90	2.35825	2.35825	4.77E+07
lsag_fhl_3	Upper Jaw	Left	3.81694	t33	2.67229	0.412085	0.155458	2.65078	0.0639997	2.77582	6.18418	1	90	2.22787	2.22787	3.48E+07
lsag_fhl_3	Upper Jaw	Left	3.81694	t34	2.30346	0.240429	0.122596	1.96115	0.0316764	2.37777	6.18418	1	90	2.60083	2.60083	8.21E+07
lsag_fhl_3	Upper Jaw	Left	3.81694	t35	2.47979	0.278958	0.133891	2.08348	0.0333439	2.58877	6.18418	1	90	2.38885	2.38885	7.16E+07
lsag_fhl_3	Upper Jaw	Left	3.81694	t36	2.48675	0.306482	0.154385	1.98518	0.0423538	2.55865	6.18418	1	90	2.41697	2.41697	5.71E+07
lsag_fhl_3	Upper Jaw	Left	3.81694	t37	2.61715	0.339354	0.116964	2.90137	0.0458298	2.70387	6.18418	1	90	2.28716	2.28716	4.99E+07
lsag_fhl_3	Upper Jaw	Left	3.81694	t38	2.7039	0.388806	0.178152	2.18244	0.0699797	2.79579	6.18418	1	90	2.21196	2.21196	3.16E+07
lsag_fhl_3	Upper Jaw	Left	3.81694	t39	2.39321	0.225828	0.104084	2.16966	0.0265944	2.43417	6.18418	1	90	2.54057	2.54057	9.55E+07
lsag_fhl_3	Upper Jaw	Left	3.81694	t40	2.51933	0.310398	0.138853	2.23545	0.0449703	2.58895	6.18418	1	90	2.38868	2.38868	5.31E+07
lsag_fhl_3	Upper Jaw	Left	3.81694	t41	2.59858	0.345583	0.145689	2.37207	0.0477994	2.65998	6.18418	1	90	2.3249	2.3249	4.86E+07
lsag_fhl_3	Upper Jaw	Left	3.81694	t42	2.68956	0.35343	0.154468	2.28806	0.0534072	2.76625	6.18418	1	90	2.23558	2.23558	4.19E+07
lsag_fhl_3	Upper Jaw	Left	3.81694	t43	2.78767	0.34754	0.167106	2.07976	0.0666806	2.78199	6.18418	1	90	2.22293	2.22293	3.33E+07
lsag_fhl_3	Upper Jaw	Left	3.81694	t44	2.60438	0.188106	0.124038	1.51652	0.0230203	2.61539	6.18418	1	90	2.36454	2.36454	1.03E+08
lsag_fhl_3	Upper Jaw	Left	3.81694	t45	2.67597	0.348401	0.128952	2.7018	0.0440943	2.68473	6.18418	1	90	2.30346	2.30346	5.22E+07
lsag_fhl_3	Upper Jaw	Left	3.81694	t46	2.50852	0.2607	0.147108	1.77217	0.0363647	2.54128	6.18418	1	90	2.43349	2.43349	6.69E+07
lsag_fhl_3	Upper Jaw	Left	3.81694	t47	2.94643	0.42639	0.211035	2.02047	0.101736	3.2024	6.18418	1	90	1.93111	1.93111	1.90E+07
lsag_fhl_3	Upper Jaw	Left	3.81694	t48	2.7635	0.350902	0.133022	2.63792	0.044378	2.8029	6.18418	1	90	2.20635	2.20635	4.97E+07
lsag_fhl_3	Upper Jaw	Left	3.81694	t49	2.61001	0.339568	0.15615	2.17462	0.0504575	2.63071	6.18418	1	90	2.35076	2.35076	4.66E+07
lsag_fhl_3	Upper Jaw	Left	3.81694	t50	2.90647	0.445139	0.186809	2.38286	0.081221	2.90803	6.18418	1	90	2.12659	2.12659	2.62E+07
lsag_fhl_3	Upper Jaw	Left	3.81694	t51	3.02982	0.443483	0.204808	2.16536	0.0913292	2.99434	6.18418	1	90	2.06529	2.06529	2.26E+07
lsag_fhl_3	Upper Jaw	Left	3.81694	t52	2.65118	0.329367	0.13844	2.37913	0.042914	2.6566	6.18418	1	90	2.32786	2.32786	5.42E+07
lsag_fhl_3	Upper Jaw	Left	3.81694	t53	2.87951	0.395935	0.174503	2.26893	0.0602145	2.93178	6.18418	1	90	2.10936	2.10936	3.50E+07
lsag_fhl_3	Upper Jaw	Left	3.81694	t54	3.00819	0.401333	0.16863	2.37996	0.0673665	3.00704	6.18418	1	90	2.05657	2.05657	3.05E+07
lsag_fhl_3	Upper Jaw	Left	3.81694	t55	3.12117	0.362081	0.155889	2.32269	0.0638586	3.16125	6.18418	1	90	1.95625	1.95625	3.06E+07
lsag_fhl_3	Upper Jaw	Left	3.81694	t56	3.04163	0.362602	0.164707	2.20149	0.0650521	3.07554	6.18418	1	90	2.01076	2.01076	3.09E+07
lsag_fhl_3	Upper Jaw	Left	3.81694	t57	3.10131	0.329125	0.146559	2.24567	0.0512959	3.11431	6.18418	1	90	1.98573	1.98573	3.87E+07
lsag_fhl_3	Upper Jaw	Left	3.81694	t58	3.17403	0.401389	0.18444	2.17626	0.0719198	3.1799	6.18418	1	90	1.94477	1.94477	2.70E+07
lsag_fhl_3	Upper Jaw	Left	3.81694	t59	3.32286	0.420734	0.207923	2.02351	0.0906075	3.31536	6.18418	1	90	1.86531	1.86531	2.06E+07
lsag_fhl_3	Upper Jaw	Left	3.81694	t60	2.91932	0.321172	0.167768	1.91438	0.0560021	2.89656	6.18418	1	90	2.13501	2.13501	3.81E+07
lsag_fhl_3	Upper Jaw	Left	3.81694	t61	3.09121	0.287152	0.14837	1.93538	0.0445643	3.05462	6.18418	1	90	2.02453	2.02453	4.54E+07
lsag_fhl_3	Upper Jaw	Left	3.81694	t62	3.20568	0.346259	0.152992	2.26325	0.0545393	3.1856	6.18418	1	90	1.94129	1.94129	3.56E+07
lsag_fhl_3	Upper Jaw	Left	3.81694	t63	3.32057	0.387421	0.15157	2.55605	0.0634959	3.31826	6.18418	1	90	1.86368	1.86368	2.94E+07
lsag_fhl_3	Upper Jaw	Left	3.81694	t64	3.47912	0.427928	0.165993	2.578	0.0715666	3.49526	6.18418	1	90	1.7693	1.7693	2.47E+07
lsag_fhl_3	Upper Jaw	Left	3.81694	t65	3.42233	0.39596	0.163011	2.42904	0.0752437	3.39751	6.18418	1	90	1.82021	1.82021	2.42E+07
lsag_fhl_3	Upper Jaw	Left	3.81694	t66	3.35507	0.427918	0.162314	2.63636	0.0719718	3.34326	6.18418	1	90	1.84975	1.84975	2.57E+07
lsag_fhl_3	Upper Jaw	Left	3.81694	t67	3.60536	0.429535	0.183342	2.34281	0.0847051	3.54745	6.18418	1	90	1.74328	1.74328	2.06E+07
lsag_fhl_3	Lower Jaw	Right	9.45424	t1	4.8909	0.342609	0.225386	1.5201	0.0791143	5.22785	3.02165	1	90	0.577991	0.577991	7.31E+06
lsag_fhl_3	Lower Jaw	Right	9.45424	t2	4.9683	0.357229	0.210503	1.69703	0.0774634	5.26121	3.02165	1	90	0.574327	0.574327	7.41E+06
lsag_fhl_3	Lower Jaw	Right	9.45424	t3	5.07525	0.408426	0.239665	1.70415	0.109379	5.45304	3.02165	1	90	0.554122	0.554122	5.07E+06
lsag_fhl_3	Lower Jaw	Right	9.45424	t4	5.27884	0.459491	0.275479	1.66797	0.140655	5.67131	3.02165	1	90	0.532796	0.532796	3.79E+06
lsag_fhl_3	Lower Jaw	Right	9.45424	t5	5.62192	0.481639	0.265366	1.815	0.154346	5.93835	3.02165	1	90	0.508837	0.508837	3.30E+06
lsag_fhl_3	Lower Jaw	Right	9.45424	t7	5.8214	0.455378	0.243078	1.87338	0.134562	6.13274	3.02165	1	90	0.492708	0.492708	3.66E+06
lsag_fhl_3	Lower Jaw	Right	9.45424	t8	6.03168	0.590261	0.293779	2.0092	0.224869	6.32287	3.02165	1	90	0.477893	0.477893	2.13E+06
lsag_fhl_3	Lower Jaw	Right	9.45424	t9	6.94944	0.785563	0.405909	1.93532	0.423555	7.04528	3.02165	1	90	0.42889	0.42889	1.01E+06
lsag_fhl_3	Lower Jaw	Right	9.45424	t10	7.85739	0.529093	0.377388	1.40199	0.291246	7.95877	3.02165	1	90	0.379663	0.379663	1.30E+06
lsag_fhl_3	Upper Jaw	Right	3.78124	t1	3.74251	0.314493	0.181486	1.73288	0.0662176	3.89611	6.15079	1	90	1.5787	1.5787	2.38E+07
lsag_fhl_3	Upper Jaw	Right	3.78124	t2	3.61848	0.217928	0.123286	1.76766	0.0278943	3.72	6.15079	1	90	1.65344	1.65344	5.93E+07
lsag_fhl_3	Upper Jaw	Right	3.78124	t3	3.50273	0.358631	0.169908	2.11074	0.0705973	3.62841	6.15079	1	90	1.69518	1.69518	2.40E+07
lsag_fhl_3	Upper Jaw	Right	3.78124	t4	3.34542	0.257354	0.117057	2.19853	0.0349352	3.44079	6.15079	1	90	1.78761	1.78761	5.12E+07
lsag_fhl_3	Upper Jaw	Right	3.78124	t5	3.2118	0.190107	0.110318	1.72326	0.0204231	3.26192	6.15079	1	90	1.88563	1.88563	9.23E+07
lsag_fhl_3	Upper Jaw	Right	3.78124	t6	3.29858	0.354386	0.176214	2.01111	0.0655332	3.41293	6.15079	1	90	1.8022	1.8022	2.75E+07
lsag_fhl_3	Upper Jaw	Right	3.78124	t7	3.08265	0.694607	0.327323	2.12208	0.276804	3.57249	6.15079	1	90	1.72171	1.72171	6.22E+06
lsag_fhl_3	Upper Jaw	Right	3.78124	t8	3.01851	0.326004	0.192182	1.69634	0.0669124	3.14381	6.15079	1	90	1.95648	1.95648	2.92E+07
lsag_fhl_3	Upper Jaw	Right	3.78124	t9	2.80543	0.188209	0.112306	1.67586	0.0190534	2.81175	6.15079	1	90	2.18753	2.18753	1.15E+08
lsag_fhl_3	Upper Jaw	Right	3.78124	t10	2.84648	0.278305	0.143172	1.94385	0.0448309	2.93528	6.15079	1	90	2.09547	2.09547	4.67E+07
lsag_fhl_3	Upper Jaw	Right	3.78124	t11	2.69294	0.261727	0.133851	1.95536	0.0391738	2.72067	6.15079	1	90	2.26076	2.26076	5.77E+07
lsag_fhl_3	Upper Jaw	Right	3.78124	t12	2.74978	0.288818	0.168474	1.71432	0.0502603	2.77351	6.15079	1	90	2.2177	2.2177	4.41E+07
lsag_fhl_3	Upper Jaw	Right	3.78124	t13	2.58568	0.233611	0.141689	1.64876	0.0330419	2.61004	6.15079	1	90	2.35658	2.35658	7.13E+07
lsag_fhl_3	Upper Jaw	Right	3.78124	t14	2.67681	0.242993	0.161785	1.50195	0.0386983	2.70568	6.15079	1	90	2.27329	2.27329	5.87E+07
lsag_fhl_3	Upper Jaw	Right	3.78124	t15	2.51698	0.243232	0.122164	1.99102	0.0333977	2.53561	6.15079	1	90	2.42576	2.42576	7.26E+07
lsag_fhl_3	Upper Jaw	Right	3.78124	t16	2.47874	0.294203	0.129681	2.26867	0.0417634	2.50006	6.15079	1	90	2.46026	2.46026	5.89E+07
lsag_fhl_3	Upper Jaw	Right	3.78124	t17	2.54593	0.289936	0.115709	2.50572	0.037629	2.55887	6.15079	1	90	2.40372	2.40372	6.39E+07
lsag_fhl_3	Upper Jaw	Right	3.78124	t18	2.39006	0.148137	0.0800318	1.85098	0.0170845	2.39846	6.15079	1	90	2.56447	2.56447	1.50E+08
lsag_fhl_3	Upper Jaw	Right	3.78124	t19	2.52496	0.267197	0.136047	1.96401	0.0329038	2.51602	6.15079	1	90	2.44465	2.44465	7.43E+07
lsag_fhl_3	Upper Jaw	Right	3.78124	t20	2.36461	0.254237	0.126201	2.01454	0.0301063	2.38158	6.15079	1	90	2.58265	2.58265	8.58E+07
lsag_fhl_3	Upper Jaw	Right	3.78124	t21	2.61457	0.406007	0.190629	2.12983	0.083185	2.7439	6.15079	1	90	2.24162	2.24162	2.69E+07
lsag_fhl_3	Upper Jaw	Right	3.78124	t22	2.4329	0.266935	0.12978	2.05683	0.0370146	2.49074	6.15079	1	90	2.46946	2.46946	6.67E+07
lsag_fhl_3	Upper Jaw	Right	3.78124	t23	2.3306	0.183104	0.0970395	1.8869	0.0175166	2.37895	6.15079	1	90	2.5855	2.5855	1.48E+08
lsag_fhl_3	Upper Jaw	Right	3.78124	t24	2.48923	0.271015	0.132876	2.03962	0.0368111	2.52057	6.15079	1	90	2.44023	2.44023	6.63E+07
lsag_fhl_3	Upper Jaw	Right	3.78124	t25	2.61427	0.340173	0.15961	2.13127	0.0569132	2.73769	6.15079	1	90	2.24671	2.24671	3.95E+07
lsag_fhl_3	Upper Jaw	Right	3.78124	t26	2.41345	0.254624	0.108363	2.34973	0.0276602	2.48383	6.15079	1	90	2.47633	2.47633	8.95E+07
lsag_fhl_3	Upper Jaw	Right	3.78124	t27	2.44703	0.29548	0.159899	1.84792	0.0433976	2.54553	6.15079	1	90	2.41631	2.41631	5.57E+07
lsag_fhl_3	Upper Jaw	Right	3.78124	t28	2.40488	0.212284	0.123453	1.71955	0.0283322	2.51255	6.15079	1	90	2.44803	2.44803	8.64E+07
lsag_fhl_3	Upper Jaw	Right	3.78124	t29	2.61238	0.358272	0.147278	2.43263	0.0562017	2.79692	6.15079	1	90	2.19913	2.19913	3.91E+07
lsag_fhl_3	Upper Jaw	Right	3.78124	t30	2.58683	0.288802	0.137373	2.10232	0.0468213	2.73023	6.15079	1	90	2.25284	2.25284	4.81E+07
lsag_fhl_3	Upper Jaw	Right	3.78124	t31	2.40494	0.264365	0.118894	2.22354	0.0294626	2.49792	6.15079	1	90	2.46237	2.46237	8.36E+07
lsag_fhl_3	Upper Jaw	Right	3.78124	t32	2.45721	0.235427	0.13019	1.80833	0.0281988	2.53762	6.15079	1	90	2.42384	2.42384	8.60E+07
lsag_fhl_3	Upper Jaw	Right	3.78124	t33	2.52895	0.283744	0.142034	1.99771	0.0384529	2.59704	6.15079	1	90	2.36838	2.36838	6.16E+07
lsag_fhl_3	Upper Jaw	Right	3.78124	t34	2.36041	0.192103	0.0954378	2.01286	0.0188061	2.41143	6.15079	1	90	2.55068	2.55068	1.36E+08
lsag_fhl_3	Upper Jaw	Right	3.78124	t35	2.52308	0.289439	0.135044	2.1433	0.0390802	2.59974	6.15079	1	90	2.36592	2.36592	6.05E+07
lsag_fhl_3	Upper Jaw	Right	3.78124	t36	2.69486	0.363297	0.174394	2.0832	0.0643722	2.81959	6.15079	1	90	2.18145	2.18145	3.39E+07
lsag_fhl_3	Upper Jaw	Right	3.78124	t37	2.57211	0.324332	0.133024	2.43815	0.0486973	2.65482	6.15079	1	90	2.31684	2.31684	4.76E+07
lsag_fhl_3	Upper Jaw	Right	3.78124	t38	2.69717	0.347088	0.162511	2.13578	0.060002	2.7942	6.15079	1	90	2.20127	2.20127	3.67E+07
lsag_fhl_3	Upper Jaw	Right	3.78124	t39	2.63279	0.256563	0.117118	2.19064	0.0290355	2.67598	6.15079	1	90	2.29852	2.29852	7.92E+07
lsag_fhl_3	Upper Jaw	Right	3.78124	t40	2.64873	0.294887	0.12795	2.30471	0.0367977	2.67628	6.15079	1	90	2.29826	2.29826	6.25E+07
lsag_fhl_3	Upper Jaw	Right	3.78124	t41	2.73191	0.26755	0.14382	1.86031	0.0385193	2.76864	6.15079	1	90	2.22159	2.22159	5.77E+07
lsag_fhl_3	Upper Jaw	Right	3.78124	t42	2.85092	0.362467	0.171884	2.10879	0.06615	3.00311	6.15079	1	90	2.04814	2.04814	3.10E+07
lsag_fhl_3	Upper Jaw	Right	3.78124	t43	2.8387	0.295656	0.129263	2.28724	0.0392608	2.82986	6.15079	1	90	2.17353	2.17353	5.54E+07
lsag_fhl_3	Upper Jaw	Right	3.78124	t44	2.6065	0.276018	0.135077	2.0434	0.0379312	2.6146	6.15079	1	90	2.35247	2.35247	6.20E+07
lsag_fhl_3	Upper Jaw	Right	3.78124	t45	2.9302	0.357902	0.142164	2.51754	0.0511362	2.88368	6.15079	1	90	2.13296	2.13296	4.17E+07
lsag_fhl_3	Upper Jaw	Right	3.78124	t46	2.80292	0.290085	0.127701	2.27159	0.0374106	2.82142	6.15079	1	90	2.18003	2.18003	5.83E+07
lsag_fhl_3	Upper Jaw	Right	3.78124	t47	2.67078	0.245402	0.115188	2.13046	0.0303354	2.66453	6.15079	1	90	2.30839	2.30839	7.61E+07
lsag_fhl_3	Upper Jaw	Right	3.78124	t48	3.16746	0.390193	0.135307	2.88376	0.0549323	3.08564	6.15079	1	90	1.99336	1.99336	3.63E+07
lsag_fhl_3	Upper Jaw	Right	3.78124	t49	3.0678	0.36834	0.140287	2.62561	0.0527195	3.02685	6.15079	1	90	2.03208	2.03208	3.85E+07
lsag_fhl_3	Upper Jaw	Right	3.78124	t50	2.94127	0.321833	0.121515	2.6485	0.0375807	2.88427	6.15079	1	90	2.13253	2.13253	5.67E+07
lsag_fhl_3	Upper Jaw	Right	3.78124	t51	2.80378	0.221259	0.114167	1.93803	0.0249648	2.79395	6.15079	1	90	2.20147	2.20147	8.82E+07
lsag_fhl_3	Upper Jaw	Right	3.78124	t52	3.20138	0.324521	0.15321	2.11814	0.0465914	3.1577	6.15079	1	90	1.94787	1.94787	4.18E+07
lsag_fhl_3	Upper Jaw	Right	3.78124	t53	3.09815	0.228608	0.146105	1.56468	0.0378986	3.09228	6.15079	1	90	1.98908	1.98908	5.25E+07
lsag_fhl_3	Upper Jaw	Right	3.78124	t54	3.33517	0.3231	0.128644	2.51158	0.0434709	3.26054	6.15079	1	90	1.88643	1.88643	4.34E+07
lsag_fhl_3	Upper Jaw	Right	3.78124	t55	3.21533	0.24884	0.146823	1.69482	0.0430046	3.19007	6.15079	1	90	1.92811	1.92811	4.48E+07
lsag_fhl_3	Upper Jaw	Right	3.78124	t56	3.47019	0.39351	0.17361	2.26663	0.0633723	3.33154	6.15079	1	90	1.84623	1.84623	2.91E+07
lsag_fhl_3	Upper Jaw	Right	3.78124	t57	3.40693	0.328893	0.135612	2.42526	0.0458217	3.32813	6.15079	1	90	1.84812	1.84812	4.03E+07
lsag_fhl_3	Upper Jaw	Right	3.78124	t58	3.46197	0.411018	0.161077	2.55168	0.0750641	3.35513	6.15079	1	90	1.83325	1.83325	2.44E+07
lsag_fhl_2	Lower Jaw	Left	8.29611	t1	4.37167	0.332891	0.201005	1.65613	0.0789312	4.60766	2.55501	1	90	0.554514	0.554514	7.03E+06
lsag_fhl_2	Lower Jaw	Left	8.29611	t2	4.92854	0.479319	0.256315	1.87003	0.124631	5.16023	2.55501	1	90	0.495135	0.495135	3.97E+06
lsag_fhl_2	Lower Jaw	Left	8.29611	t3	5.44626	0.518718	0.268993	1.92837	0.14236	5.6323	2.55501	1	90	0.453635	0.453635	3.19E+06
lsag_fhl_2	Lower Jaw	Left	8.29611	t4	5.67864	0.468588	0.231468	2.02442	0.124024	5.82595	2.55501	1	90	0.438556	0.438556	3.54E+06
lsag_fhl_2	Lower Jaw	Left	8.29611	t5	6.36771	0.476205	0.270518	1.76034	0.149434	6.47783	2.55501	1	90	0.394424	0.394424	2.64E+06
lsag_fhl_2	Lower Jaw	Left	8.29611	t6	6.88089	0.512473	0.247908	2.06719	0.15956	6.87116	2.55501	1	90	0.371845	0.371845	2.33E+06
lsag_fhl_2	Lower Jaw	Left	8.29611	t7	7.9092	0.527908	0.24495	2.15517	0.149213	8.05893	2.55501	1	90	0.317041	0.317041	2.12E+06
lsag_fhl_2	Lower Jaw	Left	8.29611	t8	8.04776	0.554543	0.229737	2.41382	0.143399	8.32139	2.55501	1	90	0.307041	0.307041	2.14E+06
lsag_fhl_2	Upper Jaw	Left	3.28403	t1	2.89767	0.340332	0.177247	1.9201	0.0602338	3.02913	5.20851	1	90	1.71947	1.71947	2.85E+07
lsag_fhl_2	Upper Jaw	Left	3.28403	t2	2.70318	0.178544	0.173183	1.03096	0.0395175	2.79672	5.20851	1	90	1.86236	1.86236	4.71E+07
lsag_fhl_2	Upper Jaw	Left	3.28403	t3	2.60477	0.246195	0.132962	1.85162	0.0323315	2.61458	5.20851	1	90	1.9921	1.9921	6.16E+07
lsag_fhl_2	Upper Jaw	Left	3.28403	t4	2.68081	0.382132	0.171982	2.22193	0.0710938	2.86152	5.20851	1	90	1.82019	1.82019	2.56E+07
lsag_fhl_2	Upper Jaw	Left	3.28403	t5	2.4329	0.216076	0.162565	1.32917	0.0338681	2.48124	5.20851	1	90	2.09916	2.09916	6.20E+07
lsag_fhl_2	Upper Jaw	Left	3.28403	t6	2.50305	0.33194	0.192202	1.72703	0.0696255	2.6971	5.20851	1	90	1.93115	1.93115	2.77E+07
lsag_fhl_2	Upper Jaw	Left	3.28403	t7	2.35608	0.223432	0.127175	1.75688	0.0350098	2.37225	5.20851	1	90	2.1956	2.1956	6.27E+07
lsag_fhl_2	Upper Jaw	Left	3.28403	t8	2.37558	0.506177	0.225365	2.24603	0.133965	2.71193	5.20851	1	90	1.92059	1.92059	1.43E+07
lsag_fhl_2	Upper Jaw	Left	3.28403	t9	2.24827	0.195185	0.137767	1.41678	0.0307341	2.30526	5.20851	1	90	2.2594	2.2594	7.35E+07
lsag_fhl_2	Upper Jaw	Left	3.28403	t10	2.23155	0.310532	0.147767	2.1015	0.048909	2.28992	5.20851	1	90	2.27454	2.27454	4.65E+07
lsag_fhl_2	Upper Jaw	Left	3.28403	t11	2.138	0.240143	0.110624	2.17081	0.0263152	2.13209	5.20851	1	90	2.44291	2.44291	9.28E+07
lsag_fhl_2	Upper Jaw	Left	3.28403	t12	1.9556	0.150892	0.0923842	1.63331	0.0126144	1.99197	5.20851	1	90	2.61476	2.61476	2.07E+08
lsag_fhl_2	Upper Jaw	Left	3.28403	t13	1.8504	0.158831	0.0916017	1.73393	0.0153533	1.83626	5.20851	1	90	2.83649	2.83649	1.85E+08
lsag_fhl_2	Upper Jaw	Left	3.28403	t14	1.98633	0.207854	0.120559	1.72409	0.0286214	2.07885	5.20851	1	90	2.50548	2.50548	8.75E+07
lsag_fhl_2	Upper Jaw	Left	3.28403	t15	2.0347	0.342734	0.183796	1.86475	0.06509	2.11066	5.20851	1	90	2.46771	2.46771	3.79E+07
lsag_fhl_2	Upper Jaw	Left	3.28403	t16	1.82411	0.124732	0.086525	1.44157	0.0123705	1.79199	5.20851	1	90	2.90655	2.90655	2.35E+08
lsag_fhl_2	Upper Jaw	Left	3.28403	t17	2.11082	0.605109	0.285087	2.12254	0.201669	2.59338	5.20851	1	90	2.00838	2.00838	9.96E+06
lsag_fhl_2	Upper Jaw	Left	3.28403	t18	1.90311	0.188978	0.0987411	1.91387	0.0211768	1.94373	5.20851	1	90	2.67964	2.67964	1.27E+08
lsag_fhl_2	Upper Jaw	Left	3.28403	t19	1.77882	0.153563	0.0807872	1.90084	0.0131377	1.74115	5.20851	1	90	2.99142	2.99142	2.28E+08
lsag_fhl_2	Upper Jaw	Left	3.28403	t20	2.12788	0.432649	0.2566	1.68608	0.132088	2.40399	5.20851	1	90	2.16662	2.16662	1.64E+07
lsag_fhl_2	Upper Jaw	Left	3.28403	t21	2.11696	0.28619	0.14158	2.02139	0.043998	2.1816	5.20851	1	90	2.38747	2.38747	5.43E+07
lsag_fhl_2	Upper Jaw	Left	3.28403	t22	2.04482	0.223467	0.0975816	2.29006	0.0219193	2.06981	5.20851	1	90	2.51642	2.51642	1.15E+08
lsag_fhl_2	Upper Jaw	Left	3.28403	t23	2.08071	0.213771	0.117678	1.81658	0.0261662	2.1061	5.20851	1	90	2.47306	2.47306	9.45E+07
lsag_fhl_2	Upper Jaw	Left	3.28403	t24	2.26145	0.645796	0.288582	2.23783	0.22113	2.74233	5.20851	1	90	1.8993	1.8993	8.59E+06
lsag_fhl_2	Upper Jaw	Left	3.28403	t25	2.2244	0.223823	0.141804	1.57839	0.0311589	2.26196	5.20851	1	90	2.30265	2.30265	7.39E+07
lsag_fhl_2	Upper Jaw	Left	3.28403	t26	2.20951	0.183346	0.130927	1.40037	0.025161	2.23306	5.20851	1	90	2.33246	2.33246	9.27E+07
lsag_fhl_2	Upper Jaw	Left	3.28403	t27	2.37469	0.502904	0.291954	1.72255	0.169546	2.75392	5.20851	1	90	1.89131	1.89131	1.12E+07
lsag_fhl_2	Upper Jaw	Left	3.28403	t28	2.42713	0.206803	0.105077	1.96812	0.0247276	2.45239	5.20851	1	90	2.12385	2.12385	8.59E+07
lsag_fhl_2	Upper Jaw	Left	3.28403	t29	2.36193	0.240394	0.15765	1.52486	0.0351103	2.37293	5.20851	1	90	2.19497	2.19497	6.25E+07
lsag_fhl_2	Upper Jaw	Left	3.28403	t30	2.27239	0.250966	0.137117	1.83031	0.0334197	2.30038	5.20851	1	90	2.2642	2.2642	6.78E+07
lsag_fhl_2	Upper Jaw	Left	3.28403	t31	2.11036	0.224868	0.11295	1.99087	0.0225989	2.04409	5.20851	1	90	2.54808	2.54808	1.13E+08
lsag_fhl_2	Upper Jaw	Left	3.28403	t32	2.16991	0.211525	0.132235	1.59962	0.0306647	2.10835	5.20851	1	90	2.47042	2.47042	8.06E+07
lsag_fhl_2	Upper Jaw	Left	3.28403	t33	2.43575	0.24078	0.111255	2.16422	0.0271195	2.41907	5.20851	1	90	2.15311	2.15311	7.94E+07
lsag_fhl_2	Upper Jaw	Left	3.28403	t34	2.56386	0.375605	0.171227	2.1936	0.0717093	2.69266	5.20851	1	90	1.93434	1.93434	2.70E+07
lsag_fhl_2	Upper Jaw	Left	3.28403	t35	2.47289	0.226679	0.135766	1.66963	0.0298948	2.4521	5.20851	1	90	2.1241	2.1241	7.11E+07
lsag_fhl_2	Upper Jaw	Left	3.28403	t36	2.59647	0.278588	0.110128	2.52969	0.0291343	2.53553	5.20851	1	90	2.05421	2.05421	7.05E+07
lsag_fhl_2	Upper Jaw	Left	3.28403	t37	2.39629	0.291274	0.132253	2.2024	0.0384701	2.38031	5.20851	1	90	2.18817	2.18817	5.69E+07
lsag_fhl_2	Upper Jaw	Left	3.28403	t38	2.74659	0.830947	0.312761	2.65681	0.324288	3.20782	5.20851	1	90	1.62369	1.62369	5.01E+06
lsag_fhl_2	Upper Jaw	Left	3.28403	t39	2.32034	0.269847	0.135321	1.99412	0.0360953	2.25109	5.20851	1	90	2.31377	2.31377	6.41E+07
lsag_fhl_2	Upper Jaw	Left	3.28403	t40	2.58951	0.322593	0.131765	2.44825	0.0410256	2.52819	5.20851	1	90	2.06017	2.06017	5.02E+07
lsag_fhl_2	Upper Jaw	Left	3.28403	t41	2.85438	0.264293	0.143996	1.83542	0.044614	2.84438	5.20851	1	90	1.83116	1.83116	4.10E+07
lsag_fhl_2	Upper Jaw	Left	3.28403	t42	2.45389	0.309141	0.156585	1.97427	0.0405843	2.34204	5.20851	1	90	2.22393	2.22393	5.48E+07
lsag_fhl_2	Upper Jaw	Left	3.28403	t43	2.64839	0.369052	0.158598	2.32696	0.0491786	2.56344	5.20851	1	90	2.03184	2.03184	4.13E+07
lsag_fhl_2	Upper Jaw	Left	3.28403	t44	2.81638	0.302838	0.164756	1.8381	0.0474872	2.76001	5.20851	1	90	1.88714	1.88714	3.97E+07
lsag_fhl_2	Upper Jaw	Left	3.28403	t45	3.01004	0.645652	0.305019	2.11676	0.231686	3.29089	5.20851	1	90	1.58271	1.58271	6.83E+06
lsag_fhl_2	Upper Jaw	Left	3.28403	t46	2.81044	0.35696	0.170736	2.09072	0.0518981	2.70235	5.20851	1	90	1.9274	1.9274	3.71E+07
lsag_fhl_2	Upper Jaw	Left	3.28403	t47	2.97804	0.333514	0.10885	3.06397	0.038619	2.95529	5.20851	1	90	1.76243	1.76243	4.56E+07
lsag_fhl_2	Lower Jaw	Right	8.19751	t1	4.47278	0.362092	0.219589	1.64896	0.0921114	4.7338	2.54027	1	90	0.536625	0.536625	5.83E+06
lsag_fhl_2	Lower Jaw	Right	8.19751	t2	4.92526	0.450388	0.259742	1.73398	0.120028	5.16446	2.54027	1	90	0.491876	0.491876	4.10E+06
lsag_fhl_2	Lower Jaw	Right	8.19751	t3	5.24748	0.490765	0.258008	1.90213	0.141308	5.44382	2.54027	1	90	0.466635	0.466635	3.30E+06
lsag_fhl_2	Lower Jaw	Right	8.19751	t4	5.57136	0.477122	0.288227	1.65537	0.143083	5.69186	2.54027	1	90	0.4463	0.4463	3.12E+06
lsag_fhl_2	Lower Jaw	Right	8.19751	t5	5.96679	0.438331	0.284513	1.54064	0.130806	6.12511	2.54027	1	90	0.414731	0.414731	3.17E+06
lsag_fhl_2	Lower Jaw	Right	8.19751	t6	6.28053	0.5007	0.273144	1.8331	0.166379	6.42547	2.54027	1	90	0.395345	0.395345	2.38E+06
lsag_fhl_2	Lower Jaw	Right	8.19751	t7	6.564	0.386364	0.225979	1.70973	0.111187	6.64585	2.54027	1	90	0.382235	0.382235	3.44E+06
lsag_fhl_2	Lower Jaw	Right	8.19751	t8	6.848	0.56795	0.273284	2.07825	0.164992	7.0159	2.54027	1	90	0.362074	0.362074	2.19E+06
lsag_fhl_2	Lower Jaw	Right	8.19751	t9	7.2584	0.484313	0.27327	1.77229	0.155495	7.27073	2.54027	1	90	0.349384	0.349384	2.25E+06
lsag_fhl_2	Lower Jaw	Right	8.19751	t10	7.51884	0.620666	0.249292	2.48972	0.170299	7.84572	2.54027	1	90	0.323778	0.323778	1.90E+06
lsag_fhl_2	Lower Jaw	Right	8.19751	t11	7.66094	0.668608	0.246225	2.71544	0.210387	7.91439	2.54027	1	90	0.320969	0.320969	1.53E+06
lsag_fhl_2	Lower Jaw	Right	8.19751	t12	7.85425	0.543332	0.253097	2.14673	0.153225	8.04045	2.54027	1	90	0.315937	0.315937	2.06E+06
lsag_fhl_2	Upper Jaw	Right	3.18938	t1	2.68747	0.317119	0.177836	1.78321	0.0592226	2.81775	5.12834	1	90	1.82001	1.82001	3.07E+07
lsag_fhl_2	Upper Jaw	Right	3.18938	t2	2.54667	0.240849	0.146338	1.64584	0.0412089	2.67502	5.12834	1	90	1.91712	1.91712	4.65E+07
lsag_fhl_2	Upper Jaw	Right	3.18938	t3	2.48443	0.165115	0.112359	1.46953	0.0193545	2.53903	5.12834	1	90	2.0198	2.0198	1.04E+08
lsag_fhl_2	Upper Jaw	Right	3.18938	t4	2.41167	0.139212	0.0856544	1.62527	0.0131797	2.42836	5.12834	1	90	2.11185	2.11185	1.60E+08
lsag_fhl_2	Upper Jaw	Right	3.18938	t5	2.51278	0.403616	0.186166	2.16805	0.0820934	2.73125	5.12834	1	90	1.87765	1.87765	2.29E+07
lsag_fhl_2	Upper Jaw	Right	3.18938	t6	2.26953	0.196055	0.120042	1.63322	0.0252695	2.29865	5.12834	1	90	2.23102	2.23102	8.83E+07
lsag_fhl_2	Upper Jaw	Right	3.18938	t7	2.35223	0.355831	0.171536	2.07438	0.0659411	2.57161	5.12834	1	90	1.99421	1.99421	3.02E+07
lsag_fhl_2	Upper Jaw	Right	3.18938	t8	2.27677	0.188405	0.113704	1.65697	0.021213	2.30007	5.12834	1	90	2.22965	2.22965	1.05E+08
lsag_fhl_2	Upper Jaw	Right	3.18938	t9	2.09211	0.180987	0.112047	1.61527	0.0195638	2.07184	5.12834	1	90	2.47526	2.47526	1.27E+08
lsag_fhl_2	Upper Jaw	Right	3.18938	t10	2.19561	0.196389	0.132315	1.48425	0.0240201	2.2783	5.12834	1	90	2.25095	2.25095	9.37E+07
lsag_fhl_2	Upper Jaw	Right	3.18938	t11	2.00711	0.141883	0.115825	1.22497	0.0157704	2.0235	5.12834	1	90	2.53439	2.53439	1.61E+08
lsag_fhl_2	Upper Jaw	Right	3.18938	t12	2.02563	0.237892	0.125337	1.89802	0.0296142	2.03464	5.12834	1	90	2.52052	2.52052	8.51E+07
lsag_fhl_2	Upper Jaw	Right	3.18938	t13	2.23825	0.455492	0.219353	2.07652	0.111787	2.5096	5.12834	1	90	2.04349	2.04349	1.83E+07
lsag_fhl_2	Upper Jaw	Right	3.18938	t14	1.98689	0.250548	0.135478	1.84937	0.0350567	1.9473	5.12834	1	90	2.63357	2.63357	7.51E+07
lsag_fhl_2	Upper Jaw	Right	3.18938	t15	2.11599	0.432853	0.218545	1.98061	0.11343	2.42518	5.12834	1	90	2.11462	2.11462	1.86E+07
lsag_fhl_2	Upper Jaw	Right	3.18938	t16	2.0667	0.211871	0.116669	1.816	0.023327	2.16096	5.12834	1	90	2.37318	2.37318	1.02E+08
lsag_fhl_2	Upper Jaw	Right	3.18938	t17	1.8223	0.173576	0.111271	1.55994	0.0167295	1.80449	5.12834	1	90	2.84199	2.84199	1.70E+08
lsag_fhl_2	Upper Jaw	Right	3.18938	t18	2.08397	0.263657	0.123673	2.13189	0.0342203	2.11605	5.12834	1	90	2.42354	2.42354	7.08E+07
lsag_fhl_2	Upper Jaw	Right	3.18938	t19	1.96509	0.259602	0.139087	1.86648	0.0332124	1.9735	5.12834	1	90	2.59861	2.59861	7.82E+07
lsag_fhl_2	Upper Jaw	Right	3.18938	t20	1.91948	0.237055	0.114908	2.06299	0.0284035	1.90195	5.12834	1	90	2.69637	2.69637	9.49E+07
lsag_fhl_2	Upper Jaw	Right	3.18938	t21	2.11934	0.638499	0.283709	2.25054	0.208857	2.58551	5.12834	1	90	1.98349	1.98349	9.50E+06
lsag_fhl_2	Upper Jaw	Right	3.18938	t22	1.91998	0.242578	0.132444	1.83155	0.0283196	1.93798	5.12834	1	90	2.64623	2.64623	9.34E+07
lsag_fhl_2	Upper Jaw	Right	3.18938	t23	2.06197	0.318145	0.124438	2.55666	0.035968	2.09328	5.12834	1	90	2.4499	2.4499	6.81E+07
lsag_fhl_2	Upper Jaw	Right	3.18938	t24	1.90955	0.187671	0.133524	1.40552	0.0251799	1.92401	5.12834	1	90	2.66545	2.66545	1.06E+08
lsag_fhl_2	Upper Jaw	Right	3.18938	t25	2.0911	0.564041	0.24133	2.33722	0.157291	2.47287	5.12834	1	90	2.07384	2.07384	1.32E+07
lsag_fhl_2	Upper Jaw	Right	3.18938	t26	1.88556	0.139247	0.125866	1.10631	0.0194363	1.89302	5.12834	1	90	2.70908	2.70908	1.39E+08
lsag_fhl_2	Upper Jaw	Right	3.18938	t27	2.09915	0.271591	0.135076	2.01066	0.0428583	2.1332	5.12834	1	90	2.40406	2.40406	5.61E+07
lsag_fhl_2	Upper Jaw	Right	3.18938	t28	2.1616	0.481675	0.231992	2.07625	0.118379	2.51977	5.12834	1	90	2.03524	2.03524	1.72E+07
lsag_fhl_2	Upper Jaw	Right	3.18938	t29	1.90253	0.180679	0.0958267	1.88547	0.0160614	1.91373	5.12834	1	90	2.67976	2.67976	1.67E+08
lsag_fhl_2	Upper Jaw	Right	3.18938	t30	2.04847	0.257106	0.154186	1.66751	0.0419427	2.07467	5.12834	1	90	2.47188	2.47188	5.89E+07
lsag_fhl_2	Upper Jaw	Right	3.18938	t31	2.2211	0.338533	0.147725	2.29163	0.0421692	2.27309	5.12834	1	90	2.25611	2.25611	5.35E+07
lsag_fhl_2	Upper Jaw	Right	3.18938	t32	2.04847	0.257106	0.154186	1.66751	0.0419427	2.07467	5.12834	1	90	2.47188	2.47188	5.89E+07
lsag_fhl_2	Upper Jaw	Right	3.18938	t33	2.25579	0.532611	0.256019	2.08036	0.152725	2.61996	5.12834	1	90	1.95741	1.95741	1.28E+07
lsag_fhl_2	Upper Jaw	Right	3.18938	t33	2.25579	0.532611	0.140045	3.80314	0.0420902	2.61996	5.12834	1	90	1.95741	1.95741	4.65E+07
lsag_fhl_2	Upper Jaw	Right	3.18938	t34	2.16339	0.277433	0.146302	1.89631	0.040387	2.17274	5.12834	1	90	2.36032	2.36032	5.84E+07
lsag_fhl_2	Upper Jaw	Right	3.18938	t35	2.22135	0.196203	0.125425	1.5643	0.0252439	2.21449	5.12834	1	90	2.31581	2.31581	9.17E+07
lsag_fhl_2	Upper Jaw	Right	3.18938	t36	2.04949	0.19599	0.111696	1.75468	0.0239665	2.02282	5.12834	1	90	2.53524	2.53524	1.06E+08
lsag_fhl_2	Upper Jaw	Right	3.18938	t37	2.07794	0.24345	0.100124	2.43149	0.0265809	2.03367	5.12834	1	90	2.52172	2.52172	9.49E+07
lsag_fhl_2	Upper Jaw	Right	3.18938	t38	2.33534	0.255756	0.133665	1.91341	0.0346146	2.31825	5.12834	1	90	2.21216	2.21216	6.39E+07
lsag_fhl_2	Upper Jaw	Right	3.18938	t39	2.43187	0.241121	0.117838	2.0462	0.0287634	2.4625	5.12834	1	90	2.08258	2.08258	7.24E+07
lsag_fhl_2	Upper Jaw	Right	3.18938	t40	2.50879	0.502266	0.259367	1.9365	0.147969	2.83077	5.12834	1	90	1.81164	1.81164	1.22E+07
lsag_fhl_2	Upper Jaw	Right	3.18938	t41	2.15784	0.229086	0.115337	1.98623	0.0263868	2.12616	5.12834	1	90	2.41202	2.41202	9.14E+07
lsag_fhl_2	Upper Jaw	Right	3.18938	t42	2.34637	0.237528	0.114256	2.0789	0.0271388	2.31993	5.12834	1	90	2.21056	2.21056	8.15E+07
lsag_fhl_2	Upper Jaw	Right	3.18938	t43	2.45646	0.225768	0.111892	2.01774	0.0237334	2.40578	5.12834	1	90	2.13168	2.13168	8.98E+07
lsag_fhl_2	Upper Jaw	Right	3.18938	t44	2.33656	0.20625	0.0904476	2.28033	0.0149185	2.29604	5.12834	1	90	2.23356	2.23356	1.50E+08
lsag_fhl_2	Upper Jaw	Right	3.18938	t45	2.6512	0.817876	0.320627	2.55086	0.284578	3.06507	5.12834	1	90	1.67315	1.67315	5.88E+06
lsag_fhl_2	Upper Jaw	Right	3.18938	t46	2.59823	0.203404	0.0969571	2.09787	0.0201624	2.58099	5.12834	1	90	1.98697	1.98697	9.85E+07
lsag_fhl_2	Upper Jaw	Right	3.18938	t47	2.76236	0.30802	0.128002	2.40636	0.0416239	2.77494	5.12834	1	90	1.84809	1.84809	4.44E+07
lsag_fhl_2	Upper Jaw	Right	3.18938	t48	2.58559	0.172136	0.0941275	1.82875	0.0173966	2.57659	5.12834	1	90	1.99036	1.99036	1.14E+08
lsag_fhl_2	Upper Jaw	Right	3.18938	t49	2.48292	0.254076	0.101203	2.51055	0.021511	2.45445	5.12834	1	90	2.0894	2.0894	9.71E+07
lsag_fhl_2	Upper Jaw	Right	3.18938	t50	2.64367	0.154927	0.119831	1.29288	0.0174976	2.61774	5.12834	1	90	1.95907	1.95907	1.12E+08
lsag_fhl_2	Upper Jaw	Right	3.18938	t51	2.40685	0.182611	0.0974173	1.87452	0.0169979	2.33514	5.12834	1	90	2.19616	2.19616	1.29E+08
lsag_fhl_2	Upper Jaw	Right	3.18938	t52	2.90753	0.409333	0.161959	2.52739	0.0663758	2.82611	5.12834	1	90	1.81463	1.81463	2.73E+07
lsag_fhl_2	Upper Jaw	Right	3.18938	t53	2.83439	0.285186	0.119572	2.38505	0.0325681	2.84068	5.12834	1	90	1.80532	1.80532	5.54E+07
lsag_fhl_2	Upper Jaw	Right	3.18938	t54	2.79677	0.2365	0.109715	2.15558	0.0225542	2.75538	5.12834	1	90	1.86121	1.86121	8.25E+07
lsag_fhl_2	Upper Jaw	Right	3.18938	t55	2.9938	0.340708	0.135864	2.50772	0.0510771	2.91299	5.12834	1	90	1.76051	1.76051	3.45E+07
lsag_fhl_2	Upper Jaw	Right	3.18938	t56	2.76879	0.197186	0.108464	1.81799	0.0210465	2.69916	5.12834	1	90	1.89997	1.89997	9.03E+07
lsag_fhl_1	Lower Jaw	Left	9.20728	t1	4.97137	0.409584	0.217175	1.88596	0.0979452	5.19892	2.89942	1	90	0.557696	0.557696	5.69E+06
lsag_fhl_1	Lower Jaw	Left	9.20728	t2	5.21818	0.457835	0.212377	2.15577	0.0991325	5.50087	2.89942	1	90	0.527083	0.527083	5.32E+06
lsag_fhl_1	Lower Jaw	Left	9.20728	t3	5.52659	0.468883	0.218345	2.14744	0.116184	5.80646	2.89942	1	90	0.499343	0.499343	4.30E+06
lsag_fhl_1	Lower Jaw	Left	9.20728	t4	5.72708	0.439462	0.200506	2.19176	0.107308	6.02409	2.89942	1	90	0.481304	0.481304	4.49E+06
lsag_fhl_1	Lower Jaw	Left	9.20728	t5	5.90608	0.538244	0.224018	2.40269	0.138438	6.11047	2.89942	1	90	0.4745	0.4745	3.43E+06
lsag_fhl_1	Lower Jaw	Left	9.20728	t6	6.70141	0.569426	0.255763	2.22638	0.164686	6.76973	2.89942	1	90	0.428291	0.428291	2.60E+06
lsag_fhl_1	Lower Jaw	Left	9.20728	t7	8.09336	0.705451	0.284534	2.47933	0.186671	8.23205	2.89942	1	90	0.352211	0.352211	1.89E+06
lsag_fhl_1	Lower Jaw	Left	9.20728	t8	8.3882	0.628236	0.219894	2.85699	0.148333	8.55133	2.89942	1	90	0.33906	0.33906	2.29E+06
lsag_fhl_1	Lower Jaw	Left	9.20728	t9	8.53957	0.561967	0.246857	2.27649	0.14204	8.55884	2.89942	1	90	0.338763	0.338763	2.38E+06
lsag_fhl_1	Lower Jaw	Left	9.20728	t10	8.75141	0.462836	0.192409	2.40548	0.102439	8.84194	2.89942	1	90	0.327916	0.327916	3.20E+06
lsag_fhl_1	Lower Jaw	Left	9.20728	t11	8.92225	0.524394	0.195319	2.68481	0.108697	9.04106	2.89942	1	90	0.320694	0.320694	2.95E+06
lsag_fhl_1	Upper Jaw	Left	3.45406	t1	3.19199	0.324792	0.16856	1.92686	0.0650279	3.40109	5.46678	1	90	1.60736	1.60736	2.47E+07
lsag_fhl_1	Upper Jaw	Left	3.45406	t2	3.02829	0.312301	0.18773	1.66357	0.055459	3.20453	5.46678	1	90	1.70596	1.70596	3.08E+07
lsag_fhl_1	Upper Jaw	Left	3.45406	t3	2.90769	0.259993	0.121333	2.14281	0.0312782	2.98599	5.46678	1	90	1.83081	1.83081	5.85E+07
lsag_fhl_1	Upper Jaw	Left	3.45406	t4	2.8805	0.417227	0.189923	2.19682	0.0873694	3.06489	5.46678	1	90	1.78368	1.78368	2.04E+07
lsag_fhl_1	Upper Jaw	Left	3.45406	t5	2.6871	0.220997	0.097706	2.26186	0.0264645	2.74033	5.46678	1	90	1.99494	1.99494	7.54E+07
lsag_fhl_1	Upper Jaw	Left	3.45406	t6	2.48076	0.211032	0.0935399	2.25607	0.0196642	2.53154	5.46678	1	90	2.15947	2.15947	1.10E+08
lsag_fhl_1	Upper Jaw	Left	3.45406	t7	2.52346	0.216506	0.109497	1.97728	0.0246211	2.55688	5.46678	1	90	2.13807	2.13807	8.68E+07
lsag_fhl_1	Upper Jaw	Left	3.45406	t8	2.31518	0.175227	0.0814123	2.15233	0.0140114	2.36469	5.46678	1	90	2.31184	2.31184	1.65E+08
lsag_fhl_1	Upper Jaw	Left	3.45406	t9	2.37104	0.243243	0.103611	2.34765	0.0222341	2.35797	5.46678	1	90	2.31843	2.31843	1.04E+08
lsag_fhl_1	Upper Jaw	Left	3.45406	t10	2.46304	0.555098	0.246077	2.25579	0.1508	2.63115	5.46678	1	90	2.07772	2.07772	1.38E+07
lsag_fhl_1	Upper Jaw	Left	3.45406	t11	2.36477	0.259531	0.112606	2.30477	0.0268538	2.39563	5.46678	1	90	2.28199	2.28199	8.50E+07
lsag_fhl_1	Upper Jaw	Left	3.45406	t12	2.28546	0.219115	0.11713	1.87069	0.0212139	2.36246	5.46678	1	90	2.31402	2.31402	1.09E+08
lsag_fhl_1	Upper Jaw	Left	3.45406	t13	2.07673	0.263434	0.1001	2.63172	0.0188471	2.1377	5.46678	1	90	2.55732	2.55732	1.36E+08
lsag_fhl_1	Upper Jaw	Left	3.45406	t14	2.34524	0.538492	0.204393	2.6346	0.130747	2.70706	5.46678	1	90	2.01946	2.01946	1.54E+07
lsag_fhl_1	Upper Jaw	Left	3.45406	t15	2.19587	0.264905	0.102855	2.57551	0.0246085	2.24858	5.46678	1	90	2.43122	2.43122	9.88E+07
lsag_fhl_1	Upper Jaw	Left	3.45406	t16	2.15745	0.256605	0.113847	2.25394	0.0263445	2.21153	5.46678	1	90	2.47194	2.47194	9.38E+07
lsag_fhl_1	Upper Jaw	Left	3.45406	t17	2.0244	0.251144	0.120359	2.08663	0.0289467	2.08813	5.46678	1	90	2.61803	2.61803	9.04E+07
lsag_fhl_1	Upper Jaw	Left	3.45406	t18	2.11559	0.290904	0.0945448	3.07689	0.0266613	2.13264	5.46678	1	90	2.56339	2.56339	9.61E+07
lsag_fhl_1	Upper Jaw	Left	3.45406	t19	1.99871	0.214367	0.118464	1.80955	0.0222512	2.02139	5.46678	1	90	2.70447	2.70447	1.22E+08
lsag_fhl_1	Upper Jaw	Left	3.45406	t20	2.34415	0.589564	0.293077	2.01164	0.194415	2.68092	5.46678	1	90	2.03915	2.03915	1.05E+07
lsag_fhl_1	Upper Jaw	Left	3.45406	t21	2.15706	0.188597	0.0752264	2.50705	0.0118328	2.16826	5.46678	1	90	2.52128	2.52128	2.13E+08
lsag_fhl_1	Upper Jaw	Left	3.45406	t22	2.11606	0.256566	0.0921702	2.78361	0.0232792	2.13739	5.46678	1	90	2.55769	2.55769	1.10E+08
lsag_fhl_1	Upper Jaw	Left	3.45406	t23	2.03352	0.235068	0.0918728	2.55862	0.0221132	2.04519	5.46678	1	90	2.67299	2.67299	1.21E+08
lsag_fhl_1	Upper Jaw	Left	3.45406	t24	2.21254	0.271132	0.103708	2.61438	0.0235589	2.18993	5.46678	1	90	2.49633	2.49633	1.06E+08
lsag_fhl_1	Upper Jaw	Left	3.45406	t25	2.35344	0.547061	0.23849	2.29386	0.153846	2.74902	5.46678	1	90	1.98863	1.98863	1.29E+07
lsag_fhl_1	Upper Jaw	Left	3.45406	t27	2.29044	0.251631	0.107296	2.34521	0.0231764	2.30015	5.46678	1	90	2.37671	2.37671	1.03E+08
lsag_fhl_1	Upper Jaw	Left	3.45406	t28	2.22324	0.273274	0.108098	2.52801	0.0261741	2.19433	5.46678	1	90	2.49133	2.49133	9.52E+07
lsag_fhl_1	Upper Jaw	Left	3.45406	t29	2.44214	0.290773	0.125178	2.32287	0.0372294	2.46996	5.46678	1	90	2.21331	2.21331	5.95E+07
lsag_fhl_1	Upper Jaw	Left	3.45406	t30	2.47995	0.525445	0.239575	2.19324	0.143282	2.84146	5.46678	1	90	1.92394	1.92394	1.34E+07
lsag_fhl_1	Upper Jaw	Left	3.45406	t31	2.40093	0.30364	0.118199	2.56888	0.0331594	2.3377	5.46678	1	90	2.33853	2.33853	7.05E+07
lsag_fhl_1	Upper Jaw	Left	3.45406	t32	2.55924	0.305017	0.149001	2.04708	0.0399132	2.51443	5.46678	1	90	2.17416	2.17416	5.45E+07
lsag_fhl_1	Upper Jaw	Left	3.45406	t33	2.49761	0.335923	0.135057	2.48728	0.0477953	2.46271	5.46678	1	90	2.21982	2.21982	4.64E+07
lsag_fhl_1	Upper Jaw	Left	3.45406	t34	2.39173	0.322433	0.119374	2.70103	0.0329295	2.38955	5.46678	1	90	2.28779	2.28779	6.95E+07
lsag_fhl_1	Upper Jaw	Left	3.45406	t35	2.54927	0.306513	0.136488	2.24572	0.0388702	2.54356	5.46678	1	90	2.14927	2.14927	5.53E+07
lsag_fhl_1	Upper Jaw	Left	3.45406	t36	2.60813	0.291873	0.135411	2.15546	0.0457717	2.5045	5.46678	1	90	2.18279	2.18279	4.77E+07
lsag_fhl_1	Upper Jaw	Left	3.45406	t37	2.3617	0.260621	0.0839905	3.10298	0.0209543	2.31953	5.46678	1	90	2.35685	2.35685	1.12E+08
lsag_fhl_1	Upper Jaw	Left	3.45406	t38	2.46273	0.2183	0.113977	1.9153	0.0306243	2.46975	5.46678	1	90	2.21349	2.21349	7.23E+07
lsag_fhl_1	Upper Jaw	Left	3.45406	t39	2.78517	0.553066	0.292176	1.89292	0.183532	3.17257	5.46678	1	90	1.72314	1.72314	9.39E+06
lsag_fhl_1	Upper Jaw	Left	3.45406	t40	2.69529	0.332459	0.162655	2.04395	0.0496544	2.66249	5.46678	1	90	2.05326	2.05326	4.14E+07
lsag_fhl_1	Upper Jaw	Left	3.45406	t41	2.44529	0.303804	0.132299	2.29635	0.0386689	2.39133	5.46678	1	90	2.28609	2.28609	5.91E+07
lsag_fhl_1	Upper Jaw	Left	3.45406	t42	2.85688	0.368868	0.165753	2.22541	0.0571648	2.83269	5.46678	1	90	1.92989	1.92989	3.38E+07
lsag_fhl_1	Upper Jaw	Left	3.45406	t43	2.51801	0.345834	0.109544	3.15702	0.0312645	2.47229	5.46678	1	90	2.21122	2.21122	7.07E+07
lsag_fhl_1	Upper Jaw	Left	3.45406	t44	2.68622	0.340584	0.133252	2.55593	0.0416686	2.62288	5.46678	1	90	2.08427	2.08427	5.00E+07
lsag_fhl_1	Upper Jaw	Left	3.45406	t45	2.8705	0.31192	0.128007	2.43674	0.0397954	2.86231	5.46678	1	90	1.90992	1.90992	4.80E+07
lsag_fhl_1	Upper Jaw	Left	3.45406	t46	2.98236	0.31715	0.131251	2.41637	0.0426374	2.96458	5.46678	1	90	1.84403	1.84403	4.32E+07
lsag_fhl_1	Upper Jaw	Left	3.45406	t47	3.03329	0.331721	0.165925	1.99923	0.0559966	2.98041	5.46678	1	90	1.83424	1.83424	3.28E+07
lsag_fhl_1	Upper Jaw	Left	3.45406	t48	2.83612	0.313826	0.104413	3.00562	0.0321657	2.79128	5.46678	1	90	1.95852	1.95852	6.09E+07
lsag_fhl_1	Upper Jaw	Left	3.45406	t49	2.76357	0.234071	0.106298	2.20203	0.0239323	2.71813	5.46678	1	90	2.01123	2.01123	8.40E+07
lsag_fhl_1	Upper Jaw	Left	3.45406	t50	2.49369	0.208166	0.112797	1.84549	0.023427	2.45748	5.46678	1	90	2.22455	2.22455	9.50E+07
lsag_fhl_1	Upper Jaw	Left	3.45406	t51	2.59899	0.309351	0.12331	2.50872	0.0357223	2.50422	5.46678	1	90	2.18303	2.18303	6.11E+07
lsag_fhl_1	Upper Jaw	Left	3.45406	t52	2.73507	0.252494	0.12213	2.06742	0.0270643	2.66534	5.46678	1	90	2.05106	2.05106	7.58E+07
lsag_fhl_1	Upper Jaw	Left	3.45406	t53	2.62021	0.296938	0.13046	2.27608	0.0362875	2.58397	5.46678	1	90	2.11565	2.11565	5.83E+07
lsag_fhl_1	Upper Jaw	Left	3.45406	t54	2.91519	0.271802	0.116394	2.33519	0.0259477	2.88427	5.46678	1	90	1.89538	1.89538	7.30E+07
lsag_fhl_1	Upper Jaw	Left	3.45406	t55	2.81785	0.30611	0.136151	2.24831	0.0386628	2.68921	5.46678	1	90	2.03286	2.03286	5.26E+07
lsag_fhl_1	Upper Jaw	Left	3.45406	t56	3.18107	0.651138	0.308917	2.10781	0.227666	3.56555	5.46678	1	90	1.53322	1.53322	6.73E+06
lsag_fhl_1	Upper Jaw	Left	3.45406	t57	3.03285	0.264192	0.117474	2.24894	0.0289981	2.98892	5.46678	1	90	1.82901	1.82901	6.31E+07
lsag_fhl_1	Upper Jaw	Left	3.45406	t58	3.17843	0.367467	0.137225	2.67784	0.0548353	3.00856	5.46678	1	90	1.81707	1.81707	3.31E+07
lsag_fhl_1	Upper Jaw	Left	3.45406	t59	2.77486	0.245396	0.161952	1.51524	0.0396118	2.76392	5.46678	1	90	1.97791	1.97791	4.99E+07
lsag_fhl_1	Upper Jaw	Left	3.45406	t60	3.11749	0.295582	0.12601	2.3457	0.0313373	2.9937	5.46678	1	90	1.8261	1.8261	5.83E+07
lsag_fhl_1	Upper Jaw	Left	3.45406	t26	2.38111	0.291037	0.119932	2.42669	0.034265	2.36271	5.46678	1	90	2.31378	2.31378	6.75E+07
lsag_fhl_1	Lower Jaw	Right	9.21126	t1	5.12446	0.389524	0.230713	1.68835	0.0939538	5.47751	2.86709	1	90	0.523429	0.523429	5.57E+06
lsag_fhl_1	Lower Jaw	Right	9.21126	t2	5.74237	0.447481	0.223315	2.00381	0.118423	6.01793	2.86709	1	90	0.476424	0.476424	4.02E+06
lsag_fhl_1	Lower Jaw	Right	9.21126	t3	6.12875	0.497286	0.226708	2.19351	0.129046	6.38458	2.86709	1	90	0.449065	0.449065	3.48E+06
lsag_fhl_1	Lower Jaw	Right	9.21126	t4	6.34069	0.581343	0.265682	2.18812	0.170393	6.50823	2.86709	1	90	0.440532	0.440532	2.59E+06
lsag_fhl_1	Lower Jaw	Right	9.21126	t5	7.34047	0.670034	0.292242	2.29274	0.225279	7.35905	2.86709	1	90	0.3896	0.3896	1.73E+06
lsag_fhl_1	Lower Jaw	Right	9.21126	t6	7.76677	0.536774	0.243222	2.20693	0.149491	7.82267	2.86709	1	90	0.36651	0.36651	2.45E+06
lsag_fhl_1	Lower Jaw	Right	9.21126	t7	8.12189	0.473589	0.183813	2.57646	0.108284	8.16273	2.86709	1	90	0.351241	0.351241	3.24E+06
lsag_fhl_1	Lower Jaw	Right	9.21126	t8	8.33354	0.628858	0.229107	2.74482	0.177246	8.51095	2.86709	1	90	0.336871	0.336871	1.90E+06
lsag_fhl_1	Lower Jaw	Right	9.21126	t9	8.49255	0.563315	0.260971	2.15854	0.158689	8.61411	2.86709	1	90	0.332836	0.332836	2.10E+06
lsag_fhl_1	Lower Jaw	Right	9.21126	t10	8.86072	0.582711	0.212904	2.73696	0.140139	9.20125	2.86709	1	90	0.311598	0.311598	2.22E+06
lsag_fhl_1	Upper Jaw	Right	3.32149	t1	3.17085	0.339734	0.180432	1.88289	0.0558204	3.33964	5.44953	1	90	1.63177	1.63177	2.92E+07
lsag_fhl_1	Upper Jaw	Right	3.32149	t2	3.01943	0.297069	0.167076	1.77804	0.0453209	3.14219	5.44953	1	90	1.73431	1.73431	3.83E+07
lsag_fhl_1	Upper Jaw	Right	3.32149	t3	2.83824	0.252119	0.151033	1.6693	0.0383338	2.865	5.44953	1	90	1.9021	1.9021	4.96E+07
lsag_fhl_1	Upper Jaw	Right	3.32149	t4	2.71397	0.22843	0.127987	1.78479	0.0340177	2.84233	5.44953	1	90	1.91727	1.91727	5.64E+07
lsag_fhl_1	Upper Jaw	Right	3.32149	t5	2.58018	0.126374	0.117399	1.07644	0.0163213	2.61233	5.44953	1	90	2.08608	2.08608	1.28E+08
lsag_fhl_1	Upper Jaw	Right	3.32149	t6	2.59056	0.232071	0.12152	1.90973	0.0294685	2.62684	5.44953	1	90	2.07456	2.07456	7.04E+07
lsag_fhl_1	Upper Jaw	Right	3.32149	t7	2.45692	0.225576	0.126423	1.78429	0.0206049	2.42715	5.44953	1	90	2.24524	2.24524	1.09E+08
lsag_fhl_1	Upper Jaw	Right	3.32149	t8	2.37268	0.231754	0.121154	1.91289	0.0260071	2.38909	5.44953	1	90	2.28101	2.28101	8.77E+07
lsag_fhl_1	Upper Jaw	Right	3.32149	t9	2.51	0.596239	0.276299	2.15795	0.177226	2.88198	5.44953	1	90	1.8909	1.8909	1.07E+07
lsag_fhl_1	Upper Jaw	Right	3.32149	t10	2.21472	0.178608	0.145788	1.22512	0.0232214	2.24133	5.44953	1	90	2.43138	2.43138	1.05E+08
lsag_fhl_1	Upper Jaw	Right	3.32149	t11	2.40197	0.446339	0.1913	2.33319	0.0887343	2.53838	5.44953	1	90	2.14686	2.14686	2.42E+07
lsag_fhl_1	Upper Jaw	Right	3.32149	t12	2.23305	0.243147	0.116968	2.07875	0.0258538	2.25036	5.44953	1	90	2.42162	2.42162	9.37E+07
lsag_fhl_1	Upper Jaw	Right	3.32149	t13	2.31772	0.473903	0.240092	1.97384	0.124211	2.45501	5.44953	1	90	2.21976	2.21976	1.79E+07
lsag_fhl_1	Upper Jaw	Right	3.32149	t14	2.13871	0.221663	0.115063	1.92645	0.0202472	2.16449	5.44953	1	90	2.51769	2.51769	1.24E+08
lsag_fhl_1	Upper Jaw	Right	3.32149	t15	2.06156	0.262287	0.106893	2.45374	0.0241113	2.05325	5.44953	1	90	2.6541	2.6541	1.10E+08
lsag_fhl_1	Upper Jaw	Right	3.32149	t16	1.93578	0.15227	0.0738877	2.06083	0.00935472	1.97508	5.44953	1	90	2.75915	2.75915	2.95E+08
lsag_fhl_1	Upper Jaw	Right	3.32149	t17	2.21845	0.529455	0.264747	1.99985	0.14503	2.61391	5.44953	1	90	2.08482	2.08482	1.44E+07
lsag_fhl_1	Upper Jaw	Right	3.32149	t18	1.90115	0.179369	0.103957	1.72542	0.0174168	1.92033	5.44953	1	90	2.83781	2.83781	1.63E+08
lsag_fhl_1	Upper Jaw	Right	3.32149	t19	2.16577	0.373711	0.146934	2.5434	0.0546248	2.13771	5.44953	1	90	2.54924	2.54924	4.67E+07
lsag_fhl_1	Upper Jaw	Right	3.32149	t20	2.14882	0.301602	0.127621	2.36327	0.0333041	2.19287	5.44953	1	90	2.48511	2.48511	7.46E+07
lsag_fhl_1	Upper Jaw	Right	3.32149	t21	2.134	0.275855	0.123711	2.22983	0.030781	2.19732	5.44953	1	90	2.48007	2.48007	8.06E+07
lsag_fhl_1	Upper Jaw	Right	3.32149	t22	2.0381	0.22274	0.130402	1.70809	0.0298121	2.09779	5.44953	1	90	2.59774	2.59774	8.71E+07
lsag_fhl_1	Upper Jaw	Right	3.32149	t23	2.18347	0.340665	0.113767	2.9944	0.0351763	2.20736	5.44953	1	90	2.4688	2.4688	7.02E+07
lsag_fhl_1	Upper Jaw	Right	3.32149	t24	2.25402	0.244805	0.116423	2.10273	0.0282713	2.27897	5.44953	1	90	2.39123	2.39123	8.46E+07
lsag_fhl_1	Upper Jaw	Right	3.32149	t25	2.11738	0.325559	0.123071	2.64529	0.0360528	2.17296	5.44953	1	90	2.50788	2.50788	6.96E+07
lsag_fhl_1	Upper Jaw	Right	3.32149	t26	2.3886	0.543287	0.281382	1.93078	0.162676	2.7599	5.44953	1	90	1.97454	1.97454	1.21E+07
lsag_fhl_1	Upper Jaw	Right	3.32149	t27	2.35951	0.30725	0.148829	2.06445	0.0392017	2.38169	5.44953	1	90	2.2881	2.2881	5.84E+07
lsag_fhl_1	Upper Jaw	Right	3.32149	t28	2.34902	0.330005	0.130272	2.53319	0.0392728	2.24273	5.44953	1	90	2.42986	2.42986	6.19E+07
lsag_fhl_1	Upper Jaw	Right	3.32149	t29	2.09587	0.208273	0.103569	2.01096	0.0183067	2.09452	5.44953	1	90	2.6018	2.6018	1.42E+08
lsag_fhl_1	Upper Jaw	Right	3.32149	t30	2.26716	0.310798	0.13263	2.34335	0.040592	2.25183	5.44953	1	90	2.42005	2.42005	5.96E+07
lsag_fhl_1	Upper Jaw	Right	3.32149	t31	2.20047	0.369621	0.161901	2.28301	0.0600012	2.17635	5.44953	1	90	2.50397	2.50397	4.17E+07
lsag_fhl_1	Upper Jaw	Right	3.32149	t32	2.47718	0.38792	0.157565	2.46197	0.0645499	2.45124	5.44953	1	90	2.22317	2.22317	3.44E+07
lsag_fhl_1	Upper Jaw	Right	3.32149	t33	2.47314	0.334192	0.131791	2.53577	0.0444817	2.48147	5.44953	1	90	2.19609	2.19609	4.94E+07
lsag_fhl_1	Upper Jaw	Right	3.32149	t34	2.59523	0.559656	0.286094	1.95619	0.161122	2.88701	5.44953	1	90	1.8876	1.8876	1.17E+07
lsag_fhl_1	Upper Jaw	Right	3.32149	t35	2.34812	0.300895	0.12091	2.48859	0.0317156	2.32293	5.44953	1	90	2.34597	2.34597	7.40E+07
lsag_fhl_1	Upper Jaw	Right	3.32149	t36	2.71454	0.218308	0.113759	1.91904	0.0234858	2.67529	5.44953	1	90	2.03698	2.03698	8.67E+07
lsag_fhl_1	Upper Jaw	Right	3.32149	t37	2.8007	0.269084	0.139341	1.93112	0.0352642	2.78984	5.44953	1	90	1.95335	1.95335	5.54E+07
lsag_fhl_1	Upper Jaw	Right	3.32149	t38	2.98923	0.345496	0.138687	2.49118	0.0448646	2.89247	5.44953	1	90	1.88404	1.88404	4.20E+07
lsag_fhl_1	Upper Jaw	Right	3.32149	t39	3.10492	0.646008	0.284915	2.26737	0.19866	3.38132	5.44953	1	90	1.61166	1.61166	8.11E+06
lsag_fhl_1	Upper Jaw	Right	3.32149	t40	2.93239	0.237296	0.12108	1.95983	0.0273181	2.89281	5.44953	1	90	1.88382	1.88382	6.90E+07
lsag_fhl_1	Upper Jaw	Right	3.32149	t41	2.86014	0.220545	0.102971	2.14181	0.0203898	2.80615	5.44953	1	90	1.942	1.942	9.52E+07
lsag_fhl_1	Upper Jaw	Right	3.32149	t42	3.02758	0.346659	0.129417	2.67862	0.0413723	2.91618	5.44953	1	90	1.86872	1.86872	4.52E+07
lsag_fhl_1	Upper Jaw	Right	3.32149	t43	2.75764	0.280031	0.107212	2.61195	0.0290829	2.67953	5.44953	1	90	2.03376	2.03376	6.99E+07
lsag_fhl_1	Upper Jaw	Right	3.32149	t44	2.94655	0.293164	0.112651	2.60241	0.0314379	2.87885	5.44953	1	90	1.89295	1.89295	6.02E+07
lsag_fhl_1	Upper Jaw	Right	3.32149	t45	3.14306	0.351052	0.146694	2.39309	0.0441237	2.97765	5.44953	1	90	1.83015	1.83015	4.15E+07
lsag_fhl_1	Upper Jaw	Right	3.32149	t46	2.97808	0.371603	0.12188	3.04892	0.0453545	2.80346	5.44953	1	90	1.94386	1.94386	4.29E+07
lsag_fhl_1	Upper Jaw	Right	3.32149	t47	3.30858	0.53819	0.198546	2.71065	0.103887	3.30546	5.44953	1	90	1.64864	1.64864	1.59E+07
plat_4435_127	Lower Jaw	Left	4.58788	t1	2.76197	0.255909	0.183828	1.39211	0.0568376	2.91077	1.68393	1	90	0.578518	0.578518	1.02E+07
plat_4435_127	Lower Jaw	Left	4.58788	t2	3.1678	0.381973	0.222098	1.71984	0.115771	3.3774	1.68393	1	90	0.498588	0.498588	4.31E+06
plat_4435_127	Lower Jaw	Left	4.58788	t3	3.64112	0.369685	0.215139	1.71836	0.100391	3.81202	1.68393	1	90	0.441743	0.441743	4.40E+06
plat_4435_127	Lower Jaw	Left	4.58788	t4	3.85881	0.415602	0.233548	1.77951	0.131061	4.02258	1.68393	1	90	0.418619	0.418619	3.19E+06
plat_4435_127	Lower Jaw	Left	4.58788	t5	4.1107	0.315893	0.185753	1.70061	0.0762201	4.26053	1.68393	1	90	0.395239	0.395239	5.19E+06
plat_4435_127	Lower Jaw	Left	4.58788	t6	4.28356	0.385423	0.206856	1.86325	0.109253	4.51096	1.68393	1	90	0.373298	0.373298	3.42E+06
plat_4435_127	Lower Jaw	Left	4.58788	t7	4.44925	0.354165	0.205351	1.72468	0.099378	4.67173	1.68393	1	90	0.360451	0.360451	3.63E+06
plat_4435_127	Upper Jaw	Left	1.42328	t1	1.31481	0.272916	0.185927	1.46786	0.0631808	1.48088	2.87318	1	90	1.94018	1.94018	3.07E+07
plat_4435_127	Upper Jaw	Left	1.42328	t2	1.0393	0.292853	0.166886	1.7548	0.0631153	1.26464	2.87318	1	90	2.27193	2.27193	3.60E+07
plat_4435_127	Upper Jaw	Left	1.42328	t3	0.965381	0.275928	0.155534	1.77407	0.0550055	1.20953	2.87318	1	90	2.37544	2.37544	4.32E+07
plat_4435_127	Upper Jaw	Left	1.42328	t4	1.01743	0.338713	0.194512	1.74135	0.0910738	1.32482	2.87318	1	90	2.16873	2.16873	2.38E+07
plat_4435_127	Upper Jaw	Left	1.42328	t5	0.99827	0.199504	0.119099	1.67511	0.0288571	1.13234	2.87318	1	90	2.53738	2.53738	8.79E+07
plat_4435_127	Upper Jaw	Left	1.42328	t6	1.14183	0.351118	0.21141	1.66084	0.0935077	1.43097	2.87318	1	90	2.00786	2.00786	2.15E+07
plat_4435_127	Upper Jaw	Left	1.42328	t7	1.19689	0.299048	0.164381	1.81923	0.0618482	1.40708	2.87318	1	90	2.04194	2.04194	3.30E+07
plat_4435_127	Upper Jaw	Left	1.42328	t8	1.35953	0.366201	0.224374	1.6321	0.121502	1.58745	2.87318	1	90	1.80993	1.80993	1.49E+07
plat_4435_127	Lower Jaw	Right	4.45886	t1	2.61388	0.276136	0.185217	1.49088	0.0651033	2.77957	1.61533	1	90	0.581142	0.581142	8.93E+06
plat_4435_127	Lower Jaw	Right	4.45886	t2	2.82428	0.23087	0.172117	1.34136	0.050377	2.96818	1.61533	1	90	0.544214	0.544214	1.08E+07
plat_4435_127	Lower Jaw	Right	4.45886	t3	3.00357	0.335818	0.198024	1.69585	0.0848438	3.11936	1.61533	1	90	0.517838	0.517838	6.10E+06
plat_4435_127	Lower Jaw	Right	4.45886	t4	3.46192	0.397658	0.23982	1.65815	0.133424	3.68951	1.61533	1	90	0.437816	0.437816	3.28E+06
plat_4435_127	Lower Jaw	Right	4.45886	t5	3.66538	0.359269	0.213073	1.68613	0.0946161	3.83563	1.61533	1	90	0.421137	0.421137	4.45E+06
plat_4435_127	Lower Jaw	Right	4.45886	t6	3.91854	0.378522	0.206807	1.83032	0.106443	4.10074	1.61533	1	90	0.393911	0.393911	3.70E+06
plat_4435_127	Lower Jaw	Right	4.45886	t7	4.33329	0.388838	0.217639	1.78662	0.115187	4.56718	1.61533	1	90	0.353681	0.353681	3.07E+06
plat_4435_127	Lower Jaw	Right	4.45886	t8	4.45338	0.292246	0.171786	1.70122	0.0580466	4.58124	1.61533	1	90	0.352596	0.352596	6.07E+06
plat_4435_127	Upper Jaw	Right	1.44382	t1	1.37342	0.26413	0.177594	1.48726	0.0585945	1.55907	2.90333	1	90	1.86222	1.86222	3.18E+07
plat_4435_127	Upper Jaw	Right	1.44382	t2	1.18228	0.224326	0.151728	1.47847	0.0418808	1.31001	2.90333	1	90	2.21627	2.21627	5.29E+07
plat_4435_127	Upper Jaw	Right	1.44382	t3	1.09768	0.291262	0.171071	1.70258	0.0640602	1.34023	2.90333	1	90	2.16629	2.16629	3.38E+07
plat_4435_127	Upper Jaw	Right	1.44382	t4	0.923513	0.177629	0.111278	1.59626	0.0240043	1.0589	2.90333	1	90	2.74184	2.74184	1.14E+08
plat_4435_127	Upper Jaw	Right	1.44382	t5	1.00826	0.266074	0.169096	1.57351	0.0535339	1.22222	2.90333	1	90	2.37546	2.37546	4.44E+07
plat_4435_127	Upper Jaw	Right	1.44382	t6	0.948314	0.167967	0.103909	1.61648	0.02293	1.07706	2.90333	1	90	2.6956	2.6956	1.18E+08
plat_4435_127	Upper Jaw	Right	1.44382	t7	1.20312	0.273099	0.185238	1.47431	0.0756203	1.41358	2.90333	1	90	2.05388	2.05388	2.72E+07
plat_4435_127	Upper Jaw	Right	1.44382	t8	1.12832	0.239842	0.137959	1.7385	0.0407952	1.2881	2.90333	1	90	2.25396	2.25396	5.53E+07
plat_4435_127	Upper Jaw	Right	1.44382	t9	1.30382	0.363969	0.225062	1.6172	0.121898	1.60063	2.90333	1	90	1.81387	1.81387	1.49E+07
plat_4435_127	Upper Jaw	Right	1.44382	t10	1.40914	0.345207	0.201261	1.71522	0.0855519	1.62083	2.90333	1	90	1.79126	1.79126	2.09E+07
plat_4436_91	Lower Jaw	Left	3.14262	t1	1.78621	0.128505	0.0894451	1.43669	0.0126191	1.88801	1.12564	1	90	0.596206	0.596206	4.72E+07
plat_4436_91	Lower Jaw	Left	3.14262	t2	1.84602	0.145197	0.0960494	1.51169	0.0164013	1.94886	1.12564	1	90	0.57759	0.57759	3.52E+07
plat_4436_91	Lower Jaw	Left	3.14262	t3	2.17083	0.181038	0.121514	1.48986	0.0257619	2.2332	1.12564	1	90	0.504049	0.504049	1.96E+07
plat_4436_91	Lower Jaw	Left	3.14262	t4	2.42613	0.235346	0.124595	1.88888	0.0360038	2.54341	1.12564	1	90	0.442571	0.442571	1.23E+07
plat_4436_91	Lower Jaw	Left	3.14262	t5	2.5342	0.2095	0.120248	1.74224	0.0322892	2.63352	1.12564	1	90	0.427429	0.427429	1.32E+07
plat_4436_91	Lower Jaw	Left	3.14262	t6	2.69866	0.202941	0.109956	1.84565	0.0270006	2.7972	1.12564	1	90	0.402417	0.402417	1.49E+07
plat_4436_91	Lower Jaw	Left	3.14262	t7	2.83657	0.232425	0.116087	2.00217	0.033882	2.96428	1.12564	1	90	0.379735	0.379735	1.12E+07
plat_4436_91	Lower Jaw	Left	3.14262	t8	2.88249	0.204906	0.116159	1.76402	0.0285298	2.95221	1.12564	1	90	0.381288	0.381288	1.34E+07
plat_4436_91	Lower Jaw	Left	3.14262	t9	2.95794	0.255184	0.11156	2.28742	0.0362471	3.08914	1.12564	1	90	0.364387	0.364387	1.01E+07
plat_4436_91	Lower Jaw	Left	3.14262	t10	3.00573	0.226007	0.118074	1.91411	0.0314093	3.10899	1.12564	1	90	0.362061	0.362061	1.15E+07
plat_4436_91	Upper Jaw	Left	0.986206	t1	0.900582	0.133192	0.0853596	1.56037	0.0128625	0.964701	1.81979	1	90	1.88638	1.88638	1.47E+08
plat_4436_91	Upper Jaw	Left	0.986206	t2	0.836752	0.119085	0.0889718	1.33846	0.0139843	0.912378	1.81979	1	90	1.99456	1.99456	1.43E+08
plat_4436_91	Upper Jaw	Left	0.986206	t3	0.779016	0.157908	0.0921414	1.71376	0.0168754	0.877883	1.81979	1	90	2.07293	2.07293	1.23E+08
plat_4436_91	Upper Jaw	Left	0.986206	t4	0.729706	0.154783	0.104754	1.47759	0.0185428	0.821389	1.81979	1	90	2.21551	2.21551	1.19E+08
plat_4436_91	Upper Jaw	Left	0.986206	t5	0.704265	0.167208	0.104372	1.60203	0.0223639	0.8235	1.81979	1	90	2.20983	2.20983	9.88E+07
plat_4436_91	Upper Jaw	Left	0.986206	t6	0.636431	0.130479	0.0704517	1.85203	0.00968988	0.723738	1.81979	1	90	2.51444	2.51444	2.59E+08
plat_4436_91	Upper Jaw	Left	0.986206	t7	0.711698	0.171323	0.0941641	1.81941	0.0195225	0.812138	1.81979	1	90	2.24074	2.24074	1.15E+08
plat_4436_91	Upper Jaw	Left	0.986206	t8	0.638763	0.116083	0.0756029	1.53543	0.0104979	0.722315	1.81979	1	90	2.51939	2.51939	2.40E+08
plat_4436_91	Upper Jaw	Left	0.986206	t9	0.73276	0.205	0.122578	1.6724	0.0301728	0.890701	1.81979	1	90	2.0431	2.0431	6.77E+07
plat_4436_91	Upper Jaw	Left	0.986206	t10	0.68089	0.145169	0.0771901	1.88066	0.0128856	0.770543	1.81979	1	90	2.3617	2.3617	1.83E+08
plat_4436_91	Upper Jaw	Left	0.986206	t11	0.710566	0.146157	0.0902909	1.61874	0.0144667	0.792773	1.81979	1	90	2.29548	2.29548	1.59E+08
plat_4436_91	Upper Jaw	Left	0.986206	t12	0.810566	0.192347	0.0997922	1.92747	0.0253554	0.938475	1.81979	1	90	1.93909	1.93909	7.65E+07
plat_4436_91	Upper Jaw	Left	0.986206	t13	0.783069	0.191462	0.0997128	1.92014	0.0216876	0.900523	1.81979	1	90	2.02082	2.02082	9.32E+07
plat_4436_91	Upper Jaw	Left	0.986206	t14	0.821972	0.199872	0.101282	1.97342	0.0229554	0.939105	1.81979	1	90	1.93779	1.93779	8.44E+07
plat_4436_91	Upper Jaw	Left	0.986206	t15	0.96222	0.269384	0.150188	1.79365	0.0494204	1.06076	1.81979	1	90	1.71555	1.71555	3.47E+07
plat_4436_91	Lower Jaw	Right	3.11984	t1	1.79361	0.134666	0.0907298	1.48425	0.0137743	1.88677	1.09289	1	90	0.579238	0.579238	4.21E+07
plat_4436_91	Lower Jaw	Right	3.11984	t2	2.07541	0.202842	0.121145	1.67437	0.0298193	2.1612	1.09289	1	90	0.505686	0.505686	1.70E+07
plat_4436_91	Lower Jaw	Right	3.11984	t3	2.19394	0.200368	0.112374	1.78305	0.0275722	2.28602	1.09289	1	90	0.478076	0.478076	1.73E+07
plat_4436_91	Lower Jaw	Right	3.11984	t4	2.41013	0.242054	0.115843	2.0895	0.0352501	2.52514	1.09289	1	90	0.432804	0.432804	1.23E+07
plat_4436_91	Lower Jaw	Right	3.11984	t5	2.50574	0.212161	0.117805	1.80095	0.0301266	2.61851	1.09289	1	90	0.417371	0.417371	1.39E+07
plat_4436_91	Lower Jaw	Right	3.11984	t6	2.67435	0.227614	0.128669	1.76898	0.0339672	2.79813	1.09289	1	90	0.390579	0.390579	1.15E+07
plat_4436_91	Lower Jaw	Right	3.11984	t7	2.81616	0.202159	0.109366	1.84846	0.0264802	2.90842	1.09289	1	90	0.375767	0.375767	1.42E+07
plat_4436_91	Lower Jaw	Right	3.11984	t8	2.92431	0.23546	0.114414	2.05797	0.0326848	3.03438	1.09289	1	90	0.36017	0.36017	1.10E+07
plat_4436_91	Lower Jaw	Right	3.11984	t9	2.94867	0.202608	0.101733	1.99156	0.0220332	3.06099	1.09289	1	90	0.357038	0.357038	1.62E+07
plat_4436_91	Lower Jaw	Right	3.11984	t10	3.0371	0.236232	0.121665	1.94166	0.0349794	3.17577	1.09289	1	90	0.344134	0.344134	9.84E+06
plat_4436_91	Upper Jaw	Right	1.02066	t1	0.918266	0.137145	0.0851199	1.61119	0.0146146	0.972521	1.85107	1	90	1.90337	1.90337	1.30E+08
plat_4436_91	Upper Jaw	Right	1.02066	t2	0.861503	0.14177	0.0927347	1.52877	0.0163895	0.93656	1.85107	1	90	1.97646	1.97646	1.21E+08
plat_4436_91	Upper Jaw	Right	1.02066	t3	0.744519	0.15696	0.0891319	1.76099	0.017294	0.824618	1.85107	1	90	2.24476	2.24476	1.30E+08
plat_4436_91	Upper Jaw	Right	1.02066	t4	0.70509	0.130765	0.0926717	1.41106	0.0138206	0.778624	1.85107	1	90	2.37736	2.37736	1.72E+08
plat_4436_91	Upper Jaw	Right	1.02066	t5	0.692372	0.187286	0.0959593	1.95172	0.0221965	0.812418	1.85107	1	90	2.27847	2.27847	1.03E+08
plat_4436_91	Upper Jaw	Right	1.02066	t6	0.62263	0.139434	0.079003	1.76492	0.0121327	0.694151	1.85107	1	90	2.66667	2.66667	2.20E+08
plat_4436_91	Upper Jaw	Right	1.02066	t7	0.637083	0.131064	0.0741428	1.76773	0.0112563	0.719146	1.85107	1	90	2.57398	2.57398	2.29E+08
plat_4436_91	Upper Jaw	Right	1.02066	t8	0.644042	0.122687	0.0760623	1.61299	0.0102859	0.710494	1.85107	1	90	2.60533	2.60533	2.53E+08
plat_4436_91	Upper Jaw	Right	1.02066	t9	0.687266	0.147121	0.0804847	1.82794	0.0133477	0.781633	1.85107	1	90	2.36821	2.36821	1.77E+08
plat_4436_91	Upper Jaw	Right	1.02066	t10	0.74649	0.182201	0.100564	1.8118	0.0207933	0.840397	1.85107	1	90	2.20261	2.20261	1.06E+08
plat_4436_91	Upper Jaw	Right	1.02066	t11	0.691333	0.145406	0.0857541	1.69562	0.0136114	0.775591	1.85107	1	90	2.38666	2.38666	1.75E+08
plat_4436_91	Upper Jaw	Right	1.02066	t12	0.785672	0.233659	0.11733	1.99146	0.0327184	0.939716	1.85107	1	90	1.96982	1.96982	6.02E+07
plat_4436_91	Upper Jaw	Right	1.02066	t13	0.800802	0.204965	0.104183	1.96736	0.0230802	0.913452	1.85107	1	90	2.02645	2.02645	8.78E+07
plat_4436_91	Upper Jaw	Right	1.02066	t14	0.924878	0.250285	0.138259	1.81026	0.0383626	1.05396	1.85107	1	90	1.75631	1.75631	4.58E+07
plat_4436_91	Upper Jaw	Right	1.02066	t15	0.965119	0.304543	0.132821	2.29288	0.0483746	1.14544	1.85107	1	90	1.61604	1.61604	3.34E+07
plat_4437_96	Lower Jaw	Left	3.33559	t1	2.07536	0.168898	0.121189	1.39367	0.0238356	2.17837	1.20531	1	90	0.553307	0.553307	2.32E+07
plat_4437_96	Lower Jaw	Left	3.33559	t2	2.18312	0.179315	0.128805	1.39214	0.0251792	2.29129	1.20531	1	90	0.526039	0.526039	2.09E+07
plat_4437_96	Lower Jaw	Left	3.33559	t3	2.49346	0.260872	0.141559	1.84285	0.0493025	2.61606	1.20531	1	90	0.460734	0.460734	9.35E+06
plat_4437_96	Lower Jaw	Left	3.33559	t4	2.78699	0.277133	0.172417	1.60735	0.0589874	2.91717	1.20531	1	90	0.413177	0.413177	7.00E+06
plat_4437_96	Lower Jaw	Left	3.33559	t5	3.06644	0.25527	0.137802	1.85244	0.0449152	3.19076	1.20531	1	90	0.377749	0.377749	8.41E+06
plat_4437_96	Lower Jaw	Left	3.33559	t6	3.31283	0.298295	0.136042	2.19267	0.0568337	3.48104	1.20531	1	90	0.34625	0.34625	6.09E+06
plat_4437_96	Upper Jaw	Left	0.985328	t1	0.977264	0.163894	0.10718	1.52915	0.0226795	1.04373	2.03446	1	90	1.94922	1.94922	8.59E+07
plat_4437_96	Upper Jaw	Left	0.985328	t2	0.876587	0.151576	0.114549	1.32324	0.0213772	0.987735	2.03446	1	90	2.05972	2.05972	9.64E+07
plat_4437_96	Upper Jaw	Left	0.985328	t3	0.81017	0.168817	0.110894	1.52232	0.0229975	0.922125	2.03446	1	90	2.20627	2.20627	9.59E+07
plat_4437_96	Upper Jaw	Left	0.985328	t4	0.764091	0.163832	0.106033	1.54511	0.021825	0.871147	2.03446	1	90	2.33538	2.33538	1.07E+08
plat_4437_96	Upper Jaw	Left	0.985328	t5	0.656105	0.114005	0.0876667	1.30044	0.0112722	0.743536	2.03446	1	90	2.73619	2.73619	2.43E+08
plat_4437_96	Upper Jaw	Left	0.985328	t6	0.716201	0.175006	0.120819	1.44849	0.0266219	0.84654	2.03446	1	90	2.40326	2.40326	9.03E+07
plat_4437_96	Upper Jaw	Left	0.985328	t7	0.75095	0.21941	0.123434	1.77754	0.0348756	0.903853	2.03446	1	90	2.25087	2.25087	6.45E+07
plat_4437_96	Upper Jaw	Left	0.985328	t8	0.743476	0.154633	0.104242	1.4834	0.0190046	0.868205	2.03446	1	90	2.34329	2.34329	1.23E+08
plat_4437_96	Upper Jaw	Left	0.985328	t9	0.768609	0.153668	0.10184	1.50891	0.0180076	0.87362	2.03446	1	90	2.32877	2.32877	1.29E+08
plat_4437_96	Upper Jaw	Left	0.985328	t10	0.824021	0.249987	0.125215	1.99646	0.040391	0.991202	2.03446	1	90	2.05252	2.05252	5.08E+07
plat_4437_96	Upper Jaw	Left	0.985328	t11	0.988529	0.26798	0.149756	1.78944	0.0509849	1.13104	2.03446	1	90	1.79875	1.79875	3.53E+07
plat_4437_96	Lower Jaw	Right	3.28652	t1	1.99816	0.196678	0.136742	1.43832	0.032633	2.11291	1.1338	1	90	0.536606	0.536606	1.64E+07
plat_4437_96	Lower Jaw	Right	3.28652	t2	2.10381	0.196724	0.135925	1.4473	0.0306642	2.21526	1.1338	1	90	0.511814	0.511814	1.67E+07
plat_4437_96	Lower Jaw	Right	3.28652	t3	2.41708	0.256164	0.17911	1.4302	0.0521645	2.52047	1.1338	1	90	0.449837	0.449837	8.62E+06
plat_4437_96	Lower Jaw	Right	3.28652	t4	2.75604	0.276003	0.151538	1.82135	0.0518351	2.86493	1.1338	1	90	0.395751	0.395751	7.63E+06
plat_4437_96	Lower Jaw	Right	3.28652	t5	3.00041	0.287894	0.140903	2.04321	0.0528326	3.1468	1.1338	1	90	0.360303	0.360303	6.82E+06
plat_4437_96	Lower Jaw	Right	3.28652	t6	3.12746	0.220744	0.133375	1.65506	0.0339373	3.23179	1.1338	1	90	0.350828	0.350828	1.03E+07
plat_4437_96	Lower Jaw	Right	3.28652	t7	3.20261	0.25874	0.149821	1.727	0.0412217	3.3552	1.1338	1	90	0.337924	0.337924	8.20E+06
plat_4437_96	Upper Jaw	Right	2.05528	t1	0.994537	0.155931	0.0997404	1.56337	0.0171458	1.0581	1.03122	1	90	0.974596	0.974596	5.68E+07
plat_4437_96	Upper Jaw	Right	2.05528	t2	0.909284	0.149631	0.106198	1.40898	0.0198841	0.979211	1.03122	1	90	1.05311	1.05311	5.30E+07
plat_4437_96	Upper Jaw	Right	2.05528	t3	0.825348	0.158596	0.109118	1.45343	0.0209337	0.933265	1.03122	1	90	1.10496	1.10496	5.28E+07
plat_4437_96	Upper Jaw	Right	2.05528	t4	0.792549	0.134811	0.095227	1.41568	0.0156825	0.886428	1.03122	1	90	1.16334	1.16334	7.42E+07
plat_4437_96	Upper Jaw	Right	2.05528	t5	0.750905	0.198597	0.120242	1.65165	0.0301443	0.889353	1.03122	1	90	1.15951	1.15951	3.85E+07
plat_4437_96	Upper Jaw	Right	2.05528	t6	0.706674	0.117789	0.0738081	1.59588	0.00987947	0.761779	1.03122	1	90	1.3537	1.3537	1.37E+08
plat_4437_96	Upper Jaw	Right	2.05528	t7	0.755753	0.169793	0.0933983	1.81794	0.0191033	0.833427	1.03122	1	90	1.23732	1.23732	6.48E+07
plat_4437_96	Upper Jaw	Right	2.05528	t8	0.705568	0.168283	0.092967	1.81013	0.0159848	0.828123	1.03122	1	90	1.24525	1.24525	7.79E+07
plat_4437_96	Upper Jaw	Right	2.05528	t9	0.795144	0.204417	0.127614	1.60184	0.0304591	0.928491	1.03122	1	90	1.11064	1.11064	3.65E+07
plat_4437_96	Upper Jaw	Right	2.05528	t10	0.798409	0.204875	0.10794	1.89804	0.0277037	0.945176	1.03122	1	90	1.09103	1.09103	3.94E+07
plat_4437_96	Upper Jaw	Right	2.05528	t11	0.945744	0.230229	0.146619	1.57025	0.0410244	1.05424	1.03122	1	90	0.978163	0.978163	2.38E+07
plat_4437_96	Upper Jaw	Right	2.05528	t12	0.829783	0.199557	0.119019	1.67669	0.0261796	0.949399	1.03122	1	90	1.08618	1.08618	4.15E+07
plat_4437_96	Upper Jaw	Right	2.05528	t13	1.00779	0.30489	0.158357	1.92533	0.0636587	1.18831	1.03122	1	90	0.867803	0.867803	1.36E+07
cvio_4460_145	Lower Jaw	Left	7.96669	t1	3.78852	0.482577	0.293604	1.64363	0.168178	4.03362	2.62922	1	90	0.651826	0.651826	3.88E+06
cvio_4460_145	Lower Jaw	Left	7.96669	t2	4.35464	0.39999	0.253616	1.57715	0.113037	4.64446	2.62922	1	90	0.566099	0.566099	5.01E+06
cvio_4460_145	Lower Jaw	Left	7.96669	t3	4.60898	0.572388	0.311403	1.83809	0.205453	4.96158	2.62922	1	90	0.529916	0.529916	2.58E+06
cvio_4460_145	Lower Jaw	Left	7.96669	t4	5.02793	0.699223	0.32674	2.14	0.274071	5.33936	2.62922	1	90	0.492423	0.492423	1.80E+06
cvio_4460_145	Lower Jaw	Left	7.96669	t5	5.18367	0.61273	0.243976	2.51144	0.159877	5.46511	2.62922	1	90	0.481093	0.481093	3.01E+06
cvio_4460_145	Lower Jaw	Left	7.96669	t6	5.283	0.457262	0.283269	1.61423	0.173161	5.52951	2.62922	1	90	0.475489	0.475489	2.75E+06
cvio_4460_145	Lower Jaw	Left	7.96669	t7	5.50491	0.698981	0.316611	2.20769	0.255876	5.85197	2.62922	1	90	0.449288	0.449288	1.76E+06
cvio_4460_145	Lower Jaw	Left	7.96669	t8	5.59537	0.497647	0.278321	1.78803	0.134356	5.87407	2.62922	1	90	0.447598	0.447598	3.33E+06
cvio_4460_145	Lower Jaw	Left	7.96669	t9	5.73575	0.540424	0.274269	1.97041	0.166802	5.93883	2.62922	1	90	0.442717	0.442717	2.65E+06
cvio_4460_145	Lower Jaw	Left	7.96669	t10	5.95301	0.587698	0.290273	2.02464	0.18369	6.2333	2.62922	1	90	0.421803	0.421803	2.30E+06
cvio_4460_145	Lower Jaw	Left	7.96669	t11	6.16887	0.475207	0.224605	2.11574	0.121898	6.44241	2.62922	1	90	0.408112	0.408112	3.35E+06
cvio_4460_145	Lower Jaw	Left	7.96669	t12	6.3154	0.483687	0.257704	1.8769	0.146721	6.50023	2.62922	1	90	0.404482	0.404482	2.76E+06
cvio_4460_145	Lower Jaw	Left	7.96669	t13	6.36317	0.581641	0.241661	2.40684	0.164291	6.62389	2.62922	1	90	0.39693	0.39693	2.42E+06
cvio_4460_145	Lower Jaw	Left	7.96669	t14	6.66635	0.515053	0.249673	2.06291	0.13265	6.98992	2.62922	1	90	0.376145	0.376145	2.84E+06
cvio_4460_145	Lower Jaw	Left	7.96669	t15	6.67285	0.368252	0.239419	1.53811	0.113127	6.78832	2.62922	1	90	0.387316	0.387316	3.42E+06
cvio_4460_145	Lower Jaw	Left	7.96669	t16	6.86371	0.50463	0.267852	1.88399	0.148945	7.13993	2.62922	1	90	0.368242	0.368242	2.47E+06
cvio_4460_145	Lower Jaw	Left	7.96669	t17	6.8236	0.401899	0.222985	1.80236	0.120425	6.95602	2.62922	1	90	0.377978	0.377978	3.14E+06
cvio_4460_145	Lower Jaw	Left	7.96669	t18	6.99509	0.497215	0.217328	2.28785	0.122459	7.22986	2.62922	1	90	0.363662	0.363662	2.97E+06
cvio_4460_145	Lower Jaw	Left	7.96669	t19	6.98565	0.383559	0.240689	1.59359	0.124576	7.13183	2.62922	1	90	0.36866	0.36866	2.96E+06
cvio_4460_145	Lower Jaw	Left	7.96669	t20	7.18765	0.798497	0.381246	2.09444	0.334419	7.61966	2.62922	1	90	0.345058	0.345058	1.03E+06
cvio_4460_145	Lower Jaw	Left	7.96669	t21	7.25797	0.338204	0.184154	1.83653	0.0833252	7.39089	2.62922	1	90	0.355738	0.355738	4.27E+06
cvio_4460_145	Lower Jaw	Left	7.96669	t22	7.34961	0.371296	0.183297	2.02565	0.0756697	7.52821	2.62922	1	90	0.34925	0.34925	4.62E+06
cvio_4460_145	Lower Jaw	Left	7.96669	t23	7.37787	0.369365	0.184904	1.99761	0.0889965	7.49802	2.62922	1	90	0.350655	0.350655	3.94E+06
cvio_4460_145	Lower Jaw	Left	7.96669	t24	7.48452	0.447778	0.2116	2.11615	0.102114	7.68715	2.62922	1	90	0.342028	0.342028	3.35E+06
cvio_4460_145	Lower Jaw	Left	7.96669	t25	7.63244	0.801335	0.410728	1.95101	0.377102	7.86105	2.62922	1	90	0.334462	0.334462	886928
cvio_4460_145	Lower Jaw	Left	7.96669	t26	7.42899	0.376321	0.203412	1.85004	0.0988148	7.53717	2.62922	1	90	0.348834	0.348834	3.53E+06
cvio_4460_145	Lower Jaw	Left	7.96669	t27	7.59729	0.436667	0.200772	2.17494	0.0914826	7.67684	2.62922	1	90	0.342488	0.342488	3.74E+06
cvio_4460_145	Lower Jaw	Left	7.96669	t28	7.69669	0.39019	0.223727	1.74404	0.111704	7.88401	2.62922	1	90	0.333488	0.333488	2.99E+06
cvio_4460_145	Lower Jaw	Left	7.96669	t29	7.92171	0.684921	0.360802	1.89833	0.285023	8.48074	2.62922	1	90	0.310023	0.310023	1.09E+06
cvio_4460_145	Upper Jaw	Left	1.78524	t1	2.94121	0.515895	0.290224	1.77758	0.180779	3.19293	5.40623	1	90	1.69319	1.69319	9.37E+06
cvio_4460_145	Upper Jaw	Left	1.78524	t2	2.54421	0.402822	0.2607	1.54516	0.115359	2.75565	5.40623	1	90	1.96187	1.96187	1.70E+07
cvio_4460_145	Upper Jaw	Left	1.78524	t3	2.31756	0.20179	0.129025	1.56396	0.0287944	2.42086	5.40623	1	90	2.23319	2.23319	7.76E+07
cvio_4460_145	Upper Jaw	Left	1.78524	t4	2.291	0.584904	0.277669	2.10648	0.194181	2.60186	5.40623	1	90	2.07784	2.07784	1.07E+07
cvio_4460_145	Upper Jaw	Left	1.78524	t5	2.1647	0.217553	0.152327	1.4282	0.0380971	2.2757	5.40623	1	90	2.37564	2.37564	6.24E+07
cvio_4460_145	Upper Jaw	Left	1.78524	t6	2.06152	0.237473	0.145716	1.62969	0.0364273	2.16069	5.40623	1	90	2.50209	2.50209	6.87E+07
cvio_4460_145	Upper Jaw	Left	1.78524	t7	1.90025	0.204496	0.141218	1.44808	0.0282387	2.01777	5.40623	1	90	2.67931	2.67931	9.49E+07
cvio_4460_145	Upper Jaw	Left	1.78524	t8	1.89311	0.299631	0.153855	1.94749	0.0514392	2.05337	5.40623	1	90	2.63286	2.63286	5.12E+07
cvio_4460_145	Upper Jaw	Left	1.78524	t9	1.79333	0.229639	0.136325	1.6845	0.0352327	1.92627	5.40623	1	90	2.80658	2.80658	7.97E+07
cvio_4460_145	Upper Jaw	Left	1.78524	t10	1.91114	0.644997	0.304208	2.12025	0.237286	2.39045	5.40623	1	90	2.2616	2.2616	9.53E+06
cvio_4460_145	Upper Jaw	Left	1.78524	t11	1.71856	0.271171	0.130231	2.08222	0.0374881	1.85416	5.40623	1	90	2.91574	2.91574	7.78E+07
cvio_4460_145	Upper Jaw	Left	1.78524	t12	1.55599	0.251573	0.150957	1.66653	0.042274	1.70867	5.40623	1	90	3.164	3.164	7.48E+07
cvio_4460_145	Upper Jaw	Left	1.78524	t13	1.68823	0.242388	0.11374	2.13107	0.0292648	1.82021	5.40623	1	90	2.97012	2.97012	1.01E+08
cvio_4460_145	Upper Jaw	Left	1.78524	t14	1.75781	0.522016	0.273976	1.90533	0.173507	2.17989	5.40623	1	90	2.48005	2.48005	1.43E+07
cvio_4460_145	Upper Jaw	Left	1.78524	t15	1.58072	0.297828	0.147889	2.01386	0.0463853	1.75888	5.40623	1	90	3.07367	3.07367	6.63E+07
cvio_4460_145	Upper Jaw	Left	1.78524	t16	1.48138	0.277693	0.137548	2.01887	0.0445658	1.65738	5.40623	1	90	3.26192	3.26192	7.32E+07
cvio_4460_145	Upper Jaw	Left	1.78524	t17	1.42452	0.255607	0.145433	1.75756	0.0445946	1.62953	5.40623	1	90	3.31767	3.31767	7.44E+07
cvio_4460_145	Upper Jaw	Left	1.78524	t18	1.5622	0.300724	0.142764	2.10644	0.0509875	1.76094	5.40623	1	90	3.07008	3.07008	6.02E+07
cvio_4460_145	Upper Jaw	Left	1.78524	t19	1.65317	0.666867	0.310497	2.14774	0.239336	2.22708	5.40623	1	90	2.42749	2.42749	1.01E+07
cvio_4460_145	Upper Jaw	Left	1.78524	t20	1.61299	0.239565	0.132064	1.81401	0.0333403	1.77956	5.40623	1	90	3.03797	3.03797	9.11E+07
cvio_4460_145	Upper Jaw	Left	1.78524	t21	1.53909	0.275313	0.135296	2.03489	0.040704	1.73918	5.40623	1	90	3.10849	3.10849	7.64E+07
cvio_4460_145	Upper Jaw	Left	1.78524	t22	1.35535	0.270907	0.127945	2.11738	0.0403378	1.5732	5.40623	1	90	3.43647	3.43647	8.52E+07
cvio_4460_145	Upper Jaw	Left	1.78524	t23	1.59064	0.302091	0.137403	2.19858	0.0419748	1.78403	5.40623	1	90	3.03035	3.03035	7.22E+07
cvio_4460_145	Upper Jaw	Left	1.78524	t24	1.56566	0.345495	0.144647	2.38854	0.0541239	1.75177	5.40623	1	90	3.08616	3.08616	5.70E+07
cvio_4460_145	Upper Jaw	Left	1.78524	t25	1.43774	0.256713	0.166289	1.54378	0.0492746	1.64454	5.40623	1	90	3.28739	3.28739	6.67E+07
cvio_4460_145	Upper Jaw	Left	1.78524	t26	1.32439	0.234104	0.149112	1.56998	0.0440789	1.51408	5.40623	1	90	3.57063	3.57063	8.10E+07
cvio_4460_145	Upper Jaw	Left	1.78524	t27	1.4805	0.29371	0.141171	2.08052	0.0472682	1.68607	5.40623	1	90	3.20641	3.20641	6.78E+07
cvio_4460_145	Upper Jaw	Left	1.78524	t28	1.35762	0.311215	0.153258	2.03065	0.0595012	1.60517	5.40623	1	90	3.36801	3.36801	5.66E+07
cvio_4460_145	Upper Jaw	Left	1.78524	t29	1.62827	0.544693	0.303404	1.79527	0.21875	2.11256	5.40623	1	90	2.55909	2.55909	1.17E+07
cvio_4460_145	Upper Jaw	Left	1.78524	t30	1.55182	0.324801	0.16674	1.94795	0.0642314	1.80368	5.40623	1	90	2.99734	2.99734	4.67E+07
cvio_4460_145	Upper Jaw	Left	1.78524	t31	1.36323	0.303498	0.140266	2.16373	0.0521216	1.60146	5.40623	1	90	3.37581	3.37581	6.48E+07
cvio_4460_145	Upper Jaw	Left	1.78524	t32	1.45887	0.2947	0.149811	1.96714	0.0442102	1.68711	5.40623	1	90	3.20443	3.20443	7.25E+07
cvio_4460_145	Upper Jaw	Left	1.78524	t33	1.37477	0.256536	0.143786	1.78416	0.0444634	1.57059	5.40623	1	90	3.44218	3.44218	7.74E+07
cvio_4460_145	Upper Jaw	Left	1.78524	t34	1.55456	0.334883	0.159359	2.10144	0.0620316	1.80586	5.40623	1	90	2.99371	2.99371	4.83E+07
cvio_4460_145	Upper Jaw	Left	1.78524	t35	1.50787	0.276992	0.133457	2.07552	0.0458829	1.6993	5.40623	1	90	3.18145	3.18145	6.93E+07
cvio_4460_145	Upper Jaw	Left	1.78524	t36	1.67505	0.350096	0.175952	1.98973	0.0658416	1.97858	5.40623	1	90	2.73238	2.73238	4.15E+07
cvio_4460_145	Upper Jaw	Left	1.78524	t37	1.59959	0.27449	0.130055	2.11057	0.0441398	1.80579	5.40623	1	90	2.99383	2.99383	6.78E+07
cvio_4460_145	Upper Jaw	Left	1.78524	t38	1.71935	0.306364	0.143242	2.13878	0.0450206	1.99356	5.40623	1	90	2.71184	2.71184	6.02E+07
cvio_4460_145	Upper Jaw	Left	1.78524	t39	1.65518	0.240764	0.134557	1.7893	0.0367178	1.82325	5.40623	1	90	2.96516	2.96516	8.08E+07
cvio_4460_145	Upper Jaw	Left	1.78524	t40	1.42599	0.300168	0.176513	1.70054	0.0564849	1.64979	5.40623	1	90	3.27693	3.27693	5.80E+07
cvio_4460_145	Upper Jaw	Left	1.78524	t41	1.54183	0.317355	0.159969	1.98386	0.057326	1.74648	5.40623	1	90	3.09549	3.09549	5.40E+07
cvio_4460_145	Upper Jaw	Left	1.78524	t42	1.59974	0.333737	0.133743	2.49535	0.0466633	1.77885	5.40623	1	90	3.03917	3.03917	6.51E+07
cvio_4460_145	Upper Jaw	Left	1.78524	t43	1.76098	0.564737	0.318609	1.7725	0.227617	2.27112	5.40623	1	90	2.38042	2.38042	1.05E+07
cvio_4460_145	Upper Jaw	Left	1.78524	t44	1.71842	0.310492	0.158296	1.96146	0.0569743	1.92993	5.40623	1	90	2.80126	2.80126	4.92E+07
cvio_4460_145	Upper Jaw	Left	1.78524	t45	1.48065	0.303832	0.151854	2.00081	0.0516584	1.71987	5.40623	1	90	3.14339	3.14339	6.08E+07
cvio_4460_145	Upper Jaw	Left	1.78524	t46	1.60074	0.37452	0.203212	1.843	0.0909086	1.88548	5.40623	1	90	2.8673	2.8673	3.15E+07
cvio_4460_145	Upper Jaw	Left	1.78524	t47	1.79656	0.394457	0.16696	2.36259	0.0742607	2.11859	5.40623	1	90	2.5518	2.5518	3.44E+07
cvio_4460_145	Upper Jaw	Left	1.78524	t48	1.83775	0.512007	0.258429	1.98123	0.143096	2.19189	5.40623	1	90	2.46647	2.46647	1.72E+07
cvio_4460_145	Lower Jaw	Right	7.67214	t1	3.61741	0.467353	0.268907	1.73797	0.14673	3.87548	2.49558	1	90	0.643939	0.643939	4.39E+06
cvio_4460_145	Lower Jaw	Right	7.67214	t2	3.87826	0.320335	0.219716	1.45795	0.0888349	4.05202	2.49558	1	90	0.615885	0.615885	6.93E+06
cvio_4460_145	Lower Jaw	Right	7.67214	t3	4.37225	0.586762	0.345136	1.70009	0.216019	4.69091	2.49558	1	90	0.532002	0.532002	2.46E+06
cvio_4460_145	Lower Jaw	Right	7.67214	t4	4.59738	0.468103	0.267321	1.75109	0.149373	4.87084	2.49558	1	90	0.51235	0.51235	3.43E+06
cvio_4460_145	Lower Jaw	Right	7.67214	t5	4.87316	0.577986	0.313009	1.84655	0.227395	5.11146	2.49558	1	90	0.488231	0.488231	2.15E+06
cvio_4460_145	Lower Jaw	Right	7.67214	t6	5.09342	0.447413	0.266504	1.67882	0.139025	5.31522	2.49558	1	90	0.469515	0.469515	3.38E+06
cvio_4460_145	Lower Jaw	Right	7.67214	t7	5.32853	0.625869	0.323143	1.93682	0.242508	5.58837	2.49558	1	90	0.446566	0.446566	1.84E+06
cvio_4460_145	Lower Jaw	Right	7.67214	t8	5.5615	0.486973	0.257047	1.89449	0.166187	5.79398	2.49558	1	90	0.430719	0.430719	2.59E+06
cvio_4460_145	Lower Jaw	Right	7.67214	t9	5.67599	0.467139	0.227658	2.05194	0.111308	5.8478	2.49558	1	90	0.426754	0.426754	3.83E+06
cvio_4460_145	Lower Jaw	Right	7.67214	t10	5.80935	0.574982	0.279806	2.05494	0.205215	5.99914	2.49558	1	90	0.415989	0.415989	2.03E+06
cvio_4460_145	Lower Jaw	Right	7.67214	t11	5.9236	0.572269	0.295607	1.93591	0.167128	6.14883	2.49558	1	90	0.405862	0.405862	2.43E+06
cvio_4460_145	Lower Jaw	Right	7.67214	t12	6.10371	0.424085	0.261027	1.62468	0.140602	6.22524	2.49558	1	90	0.40088	0.40088	2.85E+06
cvio_4460_145	Lower Jaw	Right	7.67214	t13	6.39628	0.601513	0.288813	2.0827	0.175265	6.66165	2.49558	1	90	0.374618	0.374618	2.14E+06
cvio_4460_145	Lower Jaw	Right	7.67214	t14	6.46064	0.392502	0.251579	1.56015	0.128442	6.58177	2.49558	1	90	0.379165	0.379165	2.95E+06
cvio_4460_145	Lower Jaw	Right	7.67214	t15	6.63133	0.358924	0.2077	1.72809	0.0888199	6.80137	2.49558	1	90	0.366923	0.366923	4.13E+06
cvio_4460_145	Lower Jaw	Right	7.67214	t16	6.6083	0.352987	0.20226	1.74521	0.0913242	6.73975	2.49558	1	90	0.370277	0.370277	4.05E+06
cvio_4460_145	Lower Jaw	Right	7.67214	t17	6.80794	0.417921	0.185252	2.25596	0.0901072	6.96588	2.49558	1	90	0.358257	0.358257	3.98E+06
cvio_4460_145	Lower Jaw	Right	7.67214	t18	6.95632	0.35059	0.185417	1.89082	0.0773433	7.10142	2.49558	1	90	0.35142	0.35142	4.54E+06
cvio_4460_145	Lower Jaw	Right	7.67214	t19	6.93293	0.382028	0.212946	1.79401	0.0975365	7.05168	2.49558	1	90	0.353898	0.353898	3.63E+06
cvio_4460_145	Lower Jaw	Right	7.67214	t20	7.05707	0.504545	0.225464	2.23781	0.127752	7.23707	2.49558	1	90	0.344833	0.344833	2.70E+06
cvio_4460_145	Lower Jaw	Right	7.67214	t21	7.21556	0.398618	0.183277	2.17494	0.0883123	7.34823	2.49558	1	90	0.339616	0.339616	3.85E+06
cvio_4460_145	Lower Jaw	Right	7.67214	t22	7.30934	0.338936	0.193694	1.74985	0.0649418	7.46635	2.49558	1	90	0.334243	0.334243	5.15E+06
cvio_4460_145	Lower Jaw	Right	7.67214	t23	7.37357	0.315689	0.188211	1.67731	0.069045	7.59554	2.49558	1	90	0.328558	0.328558	4.76E+06
cvio_4460_145	Lower Jaw	Right	7.67214	t24	7.3936	0.849639	0.438449	1.93783	0.468466	7.87649	2.49558	1	90	0.316839	0.316839	676332
cvio_4460_145	Lower Jaw	Right	7.67214	t25	7.4652	0.450736	0.20554	2.19293	0.103253	7.73111	2.49558	1	90	0.322796	0.322796	3.13E+06
cvio_4460_145	Lower Jaw	Right	7.67214	t26	7.56907	0.477568	0.239936	1.9904	0.120575	7.82443	2.49558	1	90	0.318947	0.318947	2.65E+06
cvio_4460_145	Lower Jaw	Right	7.67214	t27	7.6322	0.469502	0.353783	1.32709	0.208144	8.04914	2.49558	1	90	0.310043	0.310043	1.49E+06
cvio_4460_145	Upper Jaw	Right	1.98427	t1	2.59224	0.381499	0.251719	1.51558	0.116153	2.77756	5.44289	1	90	1.95959	1.95959	1.69E+07
cvio_4460_145	Upper Jaw	Right	1.98427	t2	2.41083	0.22752	0.132997	1.71072	0.0353767	2.48534	5.44289	1	90	2.19	2.19	6.19E+07
cvio_4460_145	Upper Jaw	Right	1.98427	t3	2.3064	0.281632	0.14613	1.92727	0.0442956	2.38966	5.44289	1	90	2.27768	2.27768	5.14E+07
cvio_4460_145	Upper Jaw	Right	1.98427	t4	2.35948	0.586136	0.30123	1.94581	0.223254	2.64676	5.44289	1	90	2.05643	2.05643	9.21E+06
cvio_4460_145	Upper Jaw	Right	1.98427	t5	2.11137	0.489907	0.257533	1.9023	0.150891	2.28671	5.44289	1	90	2.38022	2.38022	1.58E+07
cvio_4460_145	Upper Jaw	Right	1.98427	t6	2.00211	0.236696	0.131613	1.79842	0.0361617	2.13272	5.44289	1	90	2.55208	2.55208	7.06E+07
cvio_4460_145	Upper Jaw	Right	1.98427	t7	1.91638	0.241313	0.130203	1.85336	0.0342024	2.05481	5.44289	1	90	2.64885	2.64885	7.74E+07
cvio_4460_145	Upper Jaw	Right	1.98427	t8	1.9299	0.543644	0.283696	1.91629	0.189999	2.28842	5.44289	1	90	2.37845	2.37845	1.25E+07
cvio_4460_145	Upper Jaw	Right	1.98427	t9	1.85362	0.222179	0.132421	1.67783	0.0357706	1.94818	5.44289	1	90	2.79383	2.79383	7.81E+07
cvio_4460_145	Upper Jaw	Right	1.98427	t10	1.74138	0.242992	0.150794	1.61141	0.0432617	1.87893	5.44289	1	90	2.8968	2.8968	6.70E+07
cvio_4460_145	Upper Jaw	Right	1.98427	t11	1.77078	0.306088	0.144119	2.12385	0.0480108	1.93149	5.44289	1	90	2.81797	2.81797	5.87E+07
cvio_4460_145	Upper Jaw	Right	1.98427	t12	1.64317	0.291683	0.142016	2.05387	0.0465566	1.80052	5.44289	1	90	3.02295	3.02295	6.49E+07
cvio_4460_145	Upper Jaw	Right	1.98427	t13	1.71081	0.283206	0.136945	2.06803	0.0428125	1.87149	5.44289	1	90	2.90831	2.90831	6.79E+07
cvio_4460_145	Upper Jaw	Right	1.98427	t14	1.56329	0.286739	0.165701	1.73046	0.0510878	1.72928	5.44289	1	90	3.14749	3.14749	6.16E+07
cvio_4460_145	Upper Jaw	Right	1.98427	t15	1.63266	0.339843	0.144019	2.35972	0.0549888	1.82852	5.44289	1	90	2.97667	2.97667	5.41E+07
cvio_4460_145	Upper Jaw	Right	1.98427	t16	1.47515	0.286419	0.14059	2.03726	0.0485901	1.65583	5.44289	1	90	3.2871	3.2871	6.76E+07
cvio_4460_145	Upper Jaw	Right	1.98427	t17	1.53861	0.256707	0.153451	1.6729	0.0479768	1.6099	5.44289	1	90	3.38088	3.38088	7.05E+07
cvio_4460_145	Upper Jaw	Right	1.98427	t18	1.70884	0.35117	0.189593	1.85223	0.0692464	1.957	5.44289	1	90	2.78123	2.78123	4.02E+07
cvio_4460_145	Upper Jaw	Right	1.98427	t19	1.70359	0.247968	0.128488	1.92989	0.0368108	1.87798	5.44289	1	90	2.89827	2.89827	7.87E+07
cvio_4460_145	Upper Jaw	Right	1.98427	t20	1.53998	0.255043	0.124204	2.05342	0.0391789	1.67784	5.44289	1	90	3.24399	3.24399	8.28E+07
cvio_4460_145	Upper Jaw	Right	1.98427	t21	1.42434	0.275535	0.159513	1.72736	0.0504992	1.62434	5.44289	1	90	3.35084	3.35084	6.64E+07
cvio_4460_145	Upper Jaw	Right	1.98427	t22	1.54523	0.245447	0.130769	1.87695	0.0377898	1.6974	5.44289	1	90	3.20661	3.20661	8.49E+07
cvio_4460_145	Upper Jaw	Right	1.98427	t23	1.66789	0.305473	0.159591	1.91411	0.0544701	1.8176	5.44289	1	90	2.99454	2.99454	5.50E+07
cvio_4460_145	Upper Jaw	Right	1.98427	t24	1.74201	0.61867	0.316695	1.95352	0.240428	2.28596	5.44289	1	90	2.38101	2.38101	9.90E+06
cvio_4460_145	Upper Jaw	Right	1.98427	t25	1.43864	0.25211	0.141964	1.77587	0.0459438	1.62332	5.44289	1	90	3.35293	3.35293	7.30E+07
cvio_4460_145	Upper Jaw	Right	1.98427	t26	1.41367	0.273349	0.146753	1.86264	0.0435306	1.59959	5.44289	1	90	3.40267	3.40267	7.82E+07
cvio_4460_145	Upper Jaw	Right	1.98427	t27	1.6596	0.323117	0.152972	2.11226	0.0553292	1.84075	5.44289	1	90	2.95688	2.95688	5.34E+07
cvio_4460_145	Upper Jaw	Right	1.98427	t28	1.5694	0.268426	0.126751	2.11774	0.0355899	1.75689	5.44289	1	90	3.09802	3.09802	8.70E+07
cvio_4460_145	Upper Jaw	Right	1.98427	t29	1.68228	0.32138	0.143024	2.24703	0.0513705	1.88253	5.44289	1	90	2.89126	2.89126	5.63E+07
cvio_4460_145	Upper Jaw	Right	1.98427	t30	1.41602	0.276236	0.146716	1.88279	0.0489969	1.60048	5.44289	1	90	3.40079	3.40079	6.94E+07
cvio_4460_145	Upper Jaw	Right	1.98427	t31	1.49955	0.307824	0.140018	2.19845	0.0514764	1.70661	5.44289	1	90	3.1893	3.1893	6.20E+07
cvio_4460_145	Upper Jaw	Right	1.98427	t32	1.70034	0.317914	0.174043	1.82664	0.0713607	1.92269	5.44289	1	90	2.83087	2.83087	3.97E+07
cvio_4460_145	Upper Jaw	Right	1.98427	t33	1.8441	0.582354	0.295185	1.97284	0.211084	2.36267	5.44289	1	90	2.3037	2.3037	1.09E+07
cvio_4460_145	Upper Jaw	Right	1.98427	t34	1.56861	0.310565	0.16065	1.93318	0.060349	1.75896	5.44289	1	90	3.09437	3.09437	5.13E+07
cvio_4460_145	Upper Jaw	Right	1.98427	t35	1.45787	0.264536	0.133246	1.98532	0.044152	1.64072	5.44289	1	90	3.31737	3.31737	7.51E+07
cvio_4460_145	Upper Jaw	Right	1.98427	t36	1.77675	0.332795	0.184263	1.80608	0.0670596	2.00411	5.44289	1	90	2.71586	2.71586	4.05E+07
cvio_4460_145	Upper Jaw	Right	1.98427	t37	1.61415	0.280766	0.131229	2.13951	0.0367062	1.81409	5.44289	1	90	3.00033	3.00033	8.17E+07
cvio_4460_145	Upper Jaw	Right	1.98427	t38	1.4862	0.262672	0.142782	1.83967	0.0467023	1.6713	5.44289	1	90	3.25668	3.25668	6.97E+07
cvio_4460_145	Upper Jaw	Right	1.98427	t39	1.71668	0.297545	0.146786	2.02706	0.0545078	1.91645	5.44289	1	90	2.84008	2.84008	5.21E+07
cvio_4460_145	Upper Jaw	Right	1.98427	t40	1.80105	0.350517	0.17304	2.02564	0.0651042	2.03008	5.44289	1	90	2.68112	2.68112	4.12E+07
cvio_4460_145	Upper Jaw	Right	1.98427	t41	1.76315	0.358211	0.17134	2.09064	0.0755785	1.98232	5.44289	1	90	2.74571	2.74571	3.63E+07
cvio_4460_145	Upper Jaw	Right	1.98427	t42	1.59777	0.310985	0.164118	1.89489	0.0623699	1.78778	5.44289	1	90	3.04449	3.04449	4.88E+07
cvio_4460_145	Upper Jaw	Right	1.98427	t43	1.85456	0.409744	0.229766	1.78331	0.105621	2.11391	5.44289	1	90	2.57479	2.57479	2.44E+07
cvio_4463_125	Lower Jaw	Left	7.06032	t1	3.29672	0.261848	0.151944	1.72332	0.0552995	3.52103	2.44962	1	90	0.695712	0.695712	1.26E+07
cvio_4463_125	Lower Jaw	Left	7.06032	t2	3.39203	0.298828	0.176306	1.69494	0.0603504	3.59489	2.44962	1	90	0.681418	0.681418	1.13E+07
cvio_4463_125	Lower Jaw	Left	7.06032	t3	3.69011	0.3924	0.206864	1.8969	0.0929509	3.9246	2.44962	1	90	0.62417	0.62417	6.72E+06
cvio_4463_125	Lower Jaw	Left	7.06032	t4	3.86497	0.413148	0.220355	1.87492	0.0956772	4.09983	2.44962	1	90	0.597494	0.597494	6.24E+06
cvio_4463_125	Lower Jaw	Left	7.06032	t5	4.10842	0.334426	0.211249	1.58309	0.0867181	4.31108	2.44962	1	90	0.568215	0.568215	6.55E+06
cvio_4463_125	Lower Jaw	Left	7.06032	t6	4.49061	0.391272	0.214545	1.82373	0.105398	4.65542	2.44962	1	90	0.526186	0.526186	4.99E+06
cvio_4463_125	Lower Jaw	Left	7.06032	t7	4.87098	0.378366	0.175036	2.16165	0.0772548	5.07556	2.44962	1	90	0.482631	0.482631	6.25E+06
cvio_4463_125	Lower Jaw	Left	7.06032	t8	5.16172	0.414535	0.233504	1.77528	0.117076	5.29464	2.44962	1	90	0.462661	0.462661	3.95E+06
cvio_4463_125	Lower Jaw	Left	7.06032	t9	5.28002	0.388237	0.181951	2.13375	0.0739368	5.44927	2.44962	1	90	0.449532	0.449532	6.08E+06
cvio_4463_125	Lower Jaw	Left	7.06032	t10	5.28993	0.490971	0.185472	2.64714	0.110394	5.40431	2.44962	1	90	0.453271	0.453271	4.11E+06
cvio_4463_125	Lower Jaw	Left	7.06032	t11	5.4857	0.389658	0.188799	2.06388	0.0863807	5.6315	2.44962	1	90	0.434985	0.434985	5.04E+06
cvio_4463_125	Lower Jaw	Left	7.06032	t12	5.60809	0.368193	0.197564	1.86366	0.100856	5.76768	2.44962	1	90	0.424715	0.424715	4.21E+06
cvio_4463_125	Lower Jaw	Left	7.06032	t13	5.70549	0.390391	0.153574	2.54203	0.0648786	5.83618	2.44962	1	90	0.41973	0.41973	6.47E+06
cvio_4463_125	Lower Jaw	Left	7.06032	t14	5.81387	0.341287	0.160407	2.12763	0.0618388	5.89533	2.44962	1	90	0.415518	0.415518	6.72E+06
cvio_4463_125	Lower Jaw	Left	7.06032	t15	5.93533	0.42645	0.182407	2.33791	0.0831219	6.13435	2.44962	1	90	0.399328	0.399328	4.80E+06
cvio_4463_125	Lower Jaw	Left	7.06032	t16	5.9704	0.374899	0.169621	2.21022	0.077615	6.14549	2.44962	1	90	0.398604	0.398604	5.14E+06
cvio_4463_125	Lower Jaw	Left	7.06032	t17	5.91016	0.36781	0.165954	2.21634	0.0695145	5.98298	2.44962	1	90	0.409432	0.409432	5.89E+06
cvio_4463_125	Lower Jaw	Left	7.06032	t18	6.11873	0.337171	0.172282	1.95709	0.0730728	6.17468	2.44962	1	90	0.39672	0.39672	5.43E+06
cvio_4463_125	Lower Jaw	Left	7.06032	t19	6.45288	0.478236	0.2342	2.042	0.13596	6.71835	2.44962	1	90	0.364617	0.364617	2.68E+06
cvio_4463_125	Lower Jaw	Left	7.06032	t20	6.43663	0.344017	0.145022	2.37218	0.0520091	6.56811	2.44962	1	90	0.372957	0.372957	7.17E+06
cvio_4463_125	Lower Jaw	Left	7.06032	t21	6.45567	0.367592	0.152375	2.41241	0.0621982	6.55149	2.44962	1	90	0.373903	0.373903	6.01E+06
cvio_4463_125	Lower Jaw	Left	7.06032	t22	6.36172	0.312984	0.149784	2.08956	0.0605654	6.40212	2.44962	1	90	0.382626	0.382626	6.32E+06
cvio_4463_125	Lower Jaw	Left	7.06032	t23	6.64133	0.269942	0.145357	1.8571	0.0451358	6.76669	2.44962	1	90	0.362012	0.362012	8.02E+06
cvio_4463_125	Lower Jaw	Left	7.06032	t24	6.44136	0.352696	0.158813	2.22082	0.0688475	6.43047	2.44962	1	90	0.38094	0.38094	5.53E+06
cvio_4463_125	Lower Jaw	Left	7.06032	t25	6.7493	0.176045	0.183777	0.957926	0.0476856	6.7956	2.44962	1	90	0.360472	0.360472	7.56E+06
cvio_4463_125	Lower Jaw	Left	7.06032	t26	6.65098	0.188785	0.125653	1.50244	0.0314256	6.66098	2.44962	1	90	0.367757	0.367757	1.17E+07
cvio_4463_125	Lower Jaw	Left	7.06032	t27	6.89284	0.364061	0.207002	1.75873	0.0883156	7.12693	2.44962	1	90	0.343713	0.343713	3.89E+06
cvio_4463_125	Lower Jaw	Left	7.06032	t28	6.65738	0.335446	0.147223	2.27849	0.0587753	6.58288	2.44962	1	90	0.37212	0.37212	6.33E+06
cvio_4463_125	Lower Jaw	Left	7.06032	t29	7.11602	0.415292	0.222651	1.86521	0.125451	7.34507	2.44962	1	90	0.333505	0.333505	2.66E+06
cvio_4463_125	Upper Jaw	Left	1.85935	t1	2.49705	0.34299	0.18972	1.80788	0.0742733	2.67821	4.66165	1	90	1.74058	1.74058	2.34E+07
cvio_4463_125	Upper Jaw	Left	1.85935	t2	2.3361	0.238502	0.121252	1.967	0.030956	2.4338	4.66165	1	90	1.91538	1.91538	6.19E+07
cvio_4463_125	Upper Jaw	Left	1.85935	t3	2.20647	0.187156	0.10953	1.70872	0.0197827	2.22984	4.66165	1	90	2.09057	2.09057	1.06E+08
cvio_4463_125	Upper Jaw	Left	1.85935	t4	2.07127	0.434833	0.213423	2.03742	0.10781	2.34184	4.66165	1	90	1.9906	1.9906	1.85E+07
cvio_4463_125	Upper Jaw	Left	1.85935	t5	2.00212	0.182966	0.0991544	1.84526	0.0189162	2.02427	4.66165	1	90	2.30288	2.30288	1.22E+08
cvio_4463_125	Upper Jaw	Left	1.85935	t6	1.90897	0.167628	0.0977317	1.71519	0.0178426	1.92961	4.66165	1	90	2.41585	2.41585	1.35E+08
cvio_4463_125	Upper Jaw	Left	1.85935	t7	1.94036	0.204953	0.0885248	2.3152	0.0207817	1.99227	4.66165	1	90	2.33986	2.33986	1.13E+08
cvio_4463_125	Upper Jaw	Left	1.85935	t8	1.80492	0.218216	0.0895138	2.43779	0.0216998	1.83804	4.66165	1	90	2.53621	2.53621	1.17E+08
cvio_4463_125	Upper Jaw	Left	1.85935	t9	1.82628	0.243381	0.112601	2.16145	0.0277583	1.90096	4.66165	1	90	2.45226	2.45226	8.83E+07
cvio_4463_125	Upper Jaw	Left	1.85935	t10	1.70586	0.197325	0.0999955	1.97334	0.0192462	1.76436	4.66165	1	90	2.64212	2.64212	1.37E+08
cvio_4463_125	Upper Jaw	Left	1.85935	t11	1.73481	0.270634	0.106054	2.55184	0.0287773	1.77315	4.66165	1	90	2.62902	2.62902	9.14E+07
cvio_4463_125	Upper Jaw	Left	1.85935	t12	1.77148	0.241492	0.104353	2.31419	0.025087	1.8749	4.66165	1	90	2.48635	2.48635	9.91E+07
cvio_4463_125	Upper Jaw	Left	1.85935	t13	1.63717	0.216943	0.102522	2.11606	0.0222798	1.70491	4.66165	1	90	2.73426	2.73426	1.23E+08
cvio_4463_125	Upper Jaw	Left	1.85935	t14	1.76984	0.484888	0.244667	1.98183	0.13539	2.09632	4.66165	1	90	2.22374	2.22374	1.64E+07
cvio_4463_125	Upper Jaw	Left	1.85935	t15	1.52048	0.202625	0.0885727	2.28767	0.0158061	1.58207	4.66165	1	90	2.94655	2.94655	1.86E+08
cvio_4463_125	Upper Jaw	Left	1.85935	t16	1.60172	0.227524	0.0969937	2.34576	0.020723	1.70026	4.66165	1	90	2.74173	2.74173	1.32E+08
cvio_4463_125	Upper Jaw	Left	1.85935	t17	1.55165	0.26197	0.105169	2.49094	0.02804	1.62798	4.66165	1	90	2.86345	2.86345	1.02E+08
cvio_4463_125	Upper Jaw	Left	1.85935	t18	1.59758	0.271962	0.113082	2.40501	0.0328766	1.68892	4.66165	1	90	2.76014	2.76014	8.40E+07
cvio_4463_125	Upper Jaw	Left	1.85935	t19	1.45417	0.208314	0.0861198	2.41888	0.0179286	1.5602	4.66165	1	90	2.98786	2.98786	1.67E+08
cvio_4463_125	Upper Jaw	Left	1.85935	t20	1.576	0.291153	0.117912	2.46923	0.038385	1.73482	4.66165	1	90	2.68711	2.68711	7.00E+07
cvio_4463_125	Upper Jaw	Left	1.85935	t21	1.45722	0.231216	0.102024	2.26629	0.0231521	1.58803	4.66165	1	90	2.9355	2.9355	1.27E+08
cvio_4463_125	Upper Jaw	Left	1.85935	t22	1.39346	0.182826	0.0860001	2.12588	0.0159558	1.49107	4.66165	1	90	3.12639	3.12639	1.96E+08
cvio_4463_125	Upper Jaw	Left	1.85935	t23	1.34343	0.179562	0.0776626	2.31209	0.0154108	1.43099	4.66165	1	90	3.25764	3.25764	2.11E+08
cvio_4463_125	Upper Jaw	Left	1.85935	t24	1.60745	0.480189	0.231725	2.07223	0.134797	1.9545	4.66165	1	90	2.38509	2.38509	1.77E+07
cvio_4463_125	Upper Jaw	Left	1.85935	t25	1.42721	0.220361	0.0832542	2.64685	0.0191901	1.50987	4.66165	1	90	3.08745	3.08745	1.61E+08
cvio_4463_125	Upper Jaw	Left	1.85935	t26	1.35098	0.180495	0.0849066	2.1258	0.0177211	1.45196	4.66165	1	90	3.21059	3.21059	1.81E+08
cvio_4463_125	Upper Jaw	Left	1.85935	t27	1.48571	0.247989	0.103675	2.39198	0.0257497	1.65162	4.66165	1	90	2.82248	2.82248	1.10E+08
cvio_4463_125	Upper Jaw	Left	1.85935	t28	1.33452	0.190424	0.113587	1.67647	0.0224035	1.46228	4.66165	1	90	3.18795	3.18795	1.42E+08
cvio_4463_125	Upper Jaw	Left	1.85935	t29	1.5254	0.240454	0.105827	2.27214	0.0244264	1.65761	4.66165	1	90	2.81227	2.81227	1.15E+08
cvio_4463_125	Upper Jaw	Left	1.85935	t30	1.31058	0.192722	0.0864571	2.2291	0.0200569	1.41108	4.66165	1	90	3.30361	3.30361	1.65E+08
cvio_4463_125	Upper Jaw	Left	1.85935	t31	1.33076	0.195071	0.0868883	2.24508	0.0192188	1.44307	4.66165	1	90	3.23038	3.23038	1.68E+08
cvio_4463_125	Upper Jaw	Left	1.85935	t32	1.35869	0.228561	0.105969	2.15686	0.0244776	1.51758	4.66165	1	90	3.07176	3.07176	1.25E+08
cvio_4463_125	Upper Jaw	Left	1.85935	t33	1.51271	0.259832	0.107957	2.40682	0.0281372	1.69147	4.66165	1	90	2.75598	2.75598	9.79E+07
cvio_4463_125	Upper Jaw	Left	1.85935	t34	1.58659	0.565493	0.265145	2.13277	0.172984	2.07025	4.66165	1	90	2.25173	2.25173	1.30E+07
cvio_4463_125	Upper Jaw	Left	1.85935	t35	1.60792	0.2816	0.125038	2.25211	0.0384179	1.78293	4.66165	1	90	2.6146	2.6146	6.81E+07
cvio_4463_125	Upper Jaw	Left	1.85935	t36	1.43533	0.23033	0.0988679	2.32968	0.0244496	1.5827	4.66165	1	90	2.94538	2.94538	1.20E+08
cvio_4463_125	Upper Jaw	Left	1.85935	t37	1.51143	0.246394	0.0985573	2.5	0.025398	1.68031	4.66165	1	90	2.77428	2.77428	1.09E+08
cvio_4463_125	Upper Jaw	Left	1.85935	t38	1.39968	0.232625	0.117314	1.98293	0.0311378	1.54139	4.66165	1	90	3.02433	3.02433	9.71E+07
cvio_4463_125	Upper Jaw	Left	1.85935	t39	1.58743	0.283916	0.113379	2.50412	0.0338234	1.77658	4.66165	1	90	2.62395	2.62395	7.76E+07
cvio_4463_125	Upper Jaw	Left	1.85935	t40	1.60104	0.253345	0.0944839	2.68136	0.0242676	1.74974	4.66165	1	90	2.6642	2.6642	1.10E+08
cvio_4463_125	Upper Jaw	Left	1.85935	t41	1.67991	0.236982	0.0955279	2.48076	0.023188	1.8451	4.66165	1	90	2.5265	2.5265	1.09E+08
cvio_4463_125	Upper Jaw	Left	1.85935	t42	1.74491	0.303282	0.125032	2.42563	0.0418003	1.9563	4.66165	1	90	2.3829	2.3829	5.70E+07
cvio_4463_125	Upper Jaw	Left	1.85935	t43	1.56566	0.23477	0.104518	2.24621	0.0257355	1.64639	4.66165	1	90	2.83143	2.83143	1.10E+08
cvio_4463_125	Upper Jaw	Left	1.85935	t44	1.48393	0.254722	0.121774	2.09176	0.0329851	1.63103	4.66165	1	90	2.85811	2.85811	8.66E+07
cvio_4463_125	Upper Jaw	Left	1.85935	t45	1.67157	0.259044	0.101349	2.55595	0.0283024	1.82897	4.66165	1	90	2.54878	2.54878	9.01E+07
cvio_4463_125	Upper Jaw	Left	1.85935	t46	1.78278	0.285885	0.102839	2.77994	0.0327781	1.92525	4.66165	1	90	2.42133	2.42133	7.39E+07
cvio_4463_125	Upper Jaw	Left	1.85935	t47	1.75318	0.302209	0.12075	2.50277	0.0415858	1.88833	4.66165	1	90	2.46867	2.46867	5.94E+07
cvio_4463_125	Upper Jaw	Left	1.85935	t48	1.85523	0.465826	0.18146	2.5671	0.0999542	2.1261	4.66165	1	90	2.19258	2.19258	2.19E+07
cvio_4463_125	Upper Jaw	Left	1.85935	t49	1.90732	0.667005	0.280538	2.37759	0.223003	2.36237	4.66165	1	90	1.9733	1.9733	8.85E+06
cvio_4463_125	Lower Jaw	Right	7.04234	t1	3.18319	0.32313	0.165956	1.94708	0.0618157	3.4648	2.46487	1	90	0.711404	0.711404	1.15E+07
cvio_4463_125	Lower Jaw	Right	7.04234	t2	3.32966	0.332633	0.183094	1.81673	0.0686252	3.57445	2.46487	1	90	0.689581	0.689581	1.00E+07
cvio_4463_125	Lower Jaw	Right	7.04234	t3	3.72899	0.430293	0.233263	1.84467	0.108553	3.93006	2.46487	1	90	0.627185	0.627185	5.78E+06
cvio_4463_125	Lower Jaw	Right	7.04234	t4	3.93364	0.365495	0.238447	1.53281	0.107398	4.17027	2.46487	1	90	0.591058	0.591058	5.50E+06
cvio_4463_125	Lower Jaw	Right	7.04234	t5	4.30858	0.460348	0.207849	2.21481	0.115422	4.54317	2.46487	1	90	0.542545	0.542545	4.70E+06
cvio_4463_125	Lower Jaw	Right	7.04234	t6	4.48364	0.41677	0.242287	1.72015	0.107741	4.71603	2.46487	1	90	0.522658	0.522658	4.85E+06
cvio_4463_125	Lower Jaw	Right	7.04234	t7	4.58595	0.408247	0.195105	2.09245	0.0860844	4.82478	2.46487	1	90	0.510878	0.510878	5.93E+06
cvio_4463_125	Lower Jaw	Right	7.04234	t8	4.69655	0.504451	0.231051	2.18329	0.130945	4.91429	2.46487	1	90	0.501573	0.501573	3.83E+06
cvio_4463_125	Lower Jaw	Right	7.04234	t9	5.16086	0.403192	0.20067	2.00923	0.0853202	5.33004	2.46487	1	90	0.462449	0.462449	5.42E+06
cvio_4463_125	Lower Jaw	Right	7.04234	t10	5.16647	0.427376	0.181462	2.35518	0.0924845	5.27924	2.46487	1	90	0.466899	0.466899	5.05E+06
cvio_4463_125	Lower Jaw	Right	7.04234	t11	5.38799	0.462956	0.192903	2.39994	0.0934582	5.62159	2.46487	1	90	0.438465	0.438465	4.69E+06
cvio_4463_125	Lower Jaw	Right	7.04234	t12	5.49148	0.397637	0.169543	2.34534	0.0774909	5.4833	2.46487	1	90	0.449523	0.449523	5.80E+06
cvio_4463_125	Lower Jaw	Right	7.04234	t13	5.74383	0.417044	0.172739	2.41431	0.0807825	5.84196	2.46487	1	90	0.421925	0.421925	5.22E+06
cvio_4463_125	Lower Jaw	Right	7.04234	t14	5.72072	0.339107	0.155515	2.18055	0.0623173	5.74053	2.46487	1	90	0.429381	0.429381	6.89E+06
cvio_4463_125	Lower Jaw	Right	7.04234	t15	5.82165	0.329142	0.139191	2.36468	0.0526365	5.68505	2.46487	1	90	0.433571	0.433571	8.24E+06
cvio_4463_125	Lower Jaw	Right	7.04234	t16	5.88655	0.308644	0.15608	1.97747	0.0563181	5.85515	2.46487	1	90	0.420975	0.420975	7.47E+06
cvio_4463_125	Lower Jaw	Right	7.04234	t17	5.87165	0.355365	0.151787	2.34121	0.0520048	5.99176	2.46487	1	90	0.411377	0.411377	7.91E+06
cvio_4463_125	Lower Jaw	Right	7.04234	t18	6.10311	0.499736	0.196876	2.53833	0.111664	6.27591	2.46487	1	90	0.392752	0.392752	3.52E+06
cvio_4463_125	Lower Jaw	Right	7.04234	t19	6.18482	0.3149	0.14284	2.20457	0.057414	6.29854	2.46487	1	90	0.39134	0.39134	6.82E+06
cvio_4463_125	Lower Jaw	Right	7.04234	t20	6.33807	0.493033	0.224086	2.2002	0.126786	6.46898	2.46487	1	90	0.38103	0.38103	3.01E+06
cvio_4463_125	Lower Jaw	Right	7.04234	t21	6.18173	0.238538	0.15152	1.5743	0.0441408	6.13368	2.46487	1	90	0.401858	0.401858	9.10E+06
cvio_4463_125	Lower Jaw	Right	7.04234	t22	6.32863	0.294524	0.116448	2.52923	0.0390982	6.34145	2.46487	1	90	0.388692	0.388692	9.94E+06
cvio_4463_125	Lower Jaw	Right	7.04234	t23	6.27667	0.357131	0.146224	2.44236	0.0629931	6.26876	2.46487	1	90	0.393199	0.393199	6.24E+06
cvio_4463_125	Lower Jaw	Right	7.04234	t24	6.44104	0.332764	0.135629	2.45349	0.0489196	6.56794	2.46487	1	90	0.375289	0.375289	7.67E+06
cvio_4463_125	Lower Jaw	Right	7.04234	t25	6.39617	0.319146	0.142669	2.23696	0.0543949	6.34822	2.46487	1	90	0.388278	0.388278	7.14E+06
cvio_4463_125	Lower Jaw	Right	7.04234	t26	6.58775	0.647374	0.269267	2.40421	0.219912	6.82305	2.46487	1	90	0.361257	0.361257	1.64E+06
cvio_4463_125	Lower Jaw	Right	7.04234	t27	6.70669	0.246242	0.156064	1.57783	0.0524542	6.78022	2.46487	1	90	0.363539	0.363539	6.93E+06
cvio_4463_125	Lower Jaw	Right	7.04234	t28	6.76667	0.32331	0.137561	2.35031	0.0476531	6.87392	2.46487	1	90	0.358583	0.358583	7.52E+06
cvio_4463_125	Lower Jaw	Right	7.04234	t29	6.78766	0.325084	0.136444	2.38254	0.05201	6.67762	2.46487	1	90	0.369124	0.369124	7.10E+06
cvio_4463_125	Upper Jaw	Right	1.87933	t1	2.45198	0.308156	0.191105	1.6125	0.0679522	2.63458	4.74259	1	90	1.80013	1.80013	2.65E+07
cvio_4463_125	Upper Jaw	Right	1.87933	t2	2.27081	0.202335	0.121329	1.66766	0.0301312	2.31973	4.74259	1	90	2.04446	2.04446	6.79E+07
cvio_4463_125	Upper Jaw	Right	1.87933	t3	2.16798	0.257509	0.182729	1.40924	0.0612167	2.27258	4.74259	1	90	2.08688	2.08688	3.41E+07
cvio_4463_125	Upper Jaw	Right	1.87933	t4	2.06569	0.161115	0.0941065	1.71205	0.0198976	2.11627	4.74259	1	90	2.24101	2.24101	1.13E+08
cvio_4463_125	Upper Jaw	Right	1.87933	t5	1.98358	0.188626	0.126103	1.49581	0.0262323	2.05508	4.74259	1	90	2.30774	2.30774	8.80E+07
cvio_4463_125	Upper Jaw	Right	1.87933	t6	2.00694	0.436154	0.237899	1.83336	0.125656	2.19516	4.74259	1	90	2.16047	2.16047	1.72E+07
cvio_4463_125	Upper Jaw	Right	1.87933	t7	1.89676	0.14624	0.0783109	1.86742	0.0129834	1.93039	4.74259	1	90	2.45681	2.45681	1.89E+08
cvio_4463_125	Upper Jaw	Right	1.87933	t8	1.86911	0.178553	0.111755	1.59772	0.0249317	1.90795	4.74259	1	90	2.4857	2.4857	9.97E+07
cvio_4463_125	Upper Jaw	Right	1.87933	t9	1.79816	0.185453	0.092947	1.99525	0.0188568	1.80444	4.74259	1	90	2.62829	2.62829	1.39E+08
cvio_4463_125	Upper Jaw	Right	1.87933	t10	1.86093	0.353163	0.22735	1.55339	0.0984036	2.02902	4.74259	1	90	2.33738	2.33738	2.38E+07
cvio_4463_125	Upper Jaw	Right	1.87933	t11	1.71191	0.172899	0.118067	1.46442	0.025954	1.79016	4.74259	1	90	2.64925	2.64925	1.02E+08
cvio_4463_125	Upper Jaw	Right	1.87933	t12	1.72722	0.228634	0.0984553	2.32221	0.0242008	1.80453	4.74259	1	90	2.62816	2.62816	1.09E+08
cvio_4463_125	Upper Jaw	Right	1.87933	t13	1.62942	0.175988	0.109893	1.60144	0.0225191	1.69064	4.74259	1	90	2.8052	2.8052	1.25E+08
cvio_4463_125	Upper Jaw	Right	1.87933	t14	1.54937	0.141577	0.103348	1.36991	0.0197506	1.5914	4.74259	1	90	2.98014	2.98014	1.51E+08
cvio_4463_125	Upper Jaw	Right	1.87933	t15	1.65339	0.433429	0.229174	1.89127	0.110694	1.9606	4.74259	1	90	2.41894	2.41894	2.19E+07
cvio_4463_125	Upper Jaw	Right	1.87933	t16	1.55658	0.175797	0.0920959	1.90885	0.0185108	1.6717	4.74259	1	90	2.83699	2.83699	1.53E+08
cvio_4463_125	Upper Jaw	Right	1.87933	t17	1.41461	0.168831	0.0995294	1.69629	0.0180899	1.46997	4.74259	1	90	3.22632	3.22632	1.78E+08
cvio_4463_125	Upper Jaw	Right	1.87933	t18	1.49038	0.19163	0.0854788	2.24184	0.0190785	1.57364	4.74259	1	90	3.01378	3.01378	1.58E+08
cvio_4463_125	Upper Jaw	Right	1.87933	t19	1.55629	0.336126	0.166488	2.01892	0.0666564	1.74152	4.74259	1	90	2.72324	2.72324	4.09E+07
cvio_4463_125	Upper Jaw	Right	1.87933	t20	1.43147	0.19389	0.104076	1.86296	0.0220692	1.487	4.74259	1	90	3.18936	3.18936	1.45E+08
cvio_4463_125	Upper Jaw	Right	1.87933	t21	1.31491	0.195515	0.0987807	1.97928	0.0216942	1.40885	4.74259	1	90	3.36629	3.36629	1.55E+08
cvio_4463_125	Upper Jaw	Right	1.87933	t22	1.46718	0.232768	0.110289	2.11053	0.028857	1.61921	4.74259	1	90	2.92895	2.92895	1.01E+08
cvio_4463_125	Upper Jaw	Right	1.87933	t23	1.39695	0.249395	0.105644	2.3607	0.0257229	1.49431	4.74259	1	90	3.17377	3.17377	1.23E+08
cvio_4463_125	Upper Jaw	Right	1.87933	t24	1.53812	0.468752	0.246804	1.89929	0.126894	1.8382	4.74259	1	90	2.58002	2.58002	2.03E+07
cvio_4463_125	Upper Jaw	Right	1.87933	t25	1.37367	0.217812	0.125663	1.7333	0.0274562	1.43745	4.74259	1	90	3.29931	3.29931	1.20E+08
cvio_4463_125	Upper Jaw	Right	1.87933	t26	1.35548	0.225851	0.0913377	2.47271	0.0216731	1.45758	4.74259	1	90	3.25375	3.25375	1.50E+08
cvio_4463_125	Upper Jaw	Right	1.87933	t27	1.54465	0.503284	0.23285	2.16141	0.14439	1.84862	4.74259	1	90	2.56548	2.56548	1.78E+07
cvio_4463_125	Upper Jaw	Right	1.87933	t28	1.43589	0.209015	0.131013	1.59537	0.0315089	1.58899	4.74259	1	90	2.98466	2.98466	9.47E+07
cvio_4463_125	Upper Jaw	Right	1.87933	t29	1.3554	0.201161	0.109326	1.84002	0.0262739	1.48658	4.74259	1	90	3.19028	3.19028	1.21E+08
cvio_4463_125	Upper Jaw	Right	1.87933	t30	1.4431	0.219933	0.110566	1.98916	0.0291332	1.62761	4.74259	1	90	2.91383	2.91383	1.00E+08
cvio_4463_125	Upper Jaw	Right	1.87933	t31	1.27961	0.183727	0.0849499	2.16276	0.0186071	1.40099	4.74259	1	90	3.38516	3.38516	1.82E+08
cvio_4463_125	Upper Jaw	Right	1.87933	t32	1.45153	0.289459	0.128094	2.25974	0.0471387	1.63349	4.74259	1	90	2.90334	2.90334	6.16E+07
cvio_4463_125	Upper Jaw	Right	1.87933	t33	1.52901	0.389228	0.247747	1.57107	0.11994	1.8568	4.74259	1	90	2.55417	2.55417	2.13E+07
cvio_4463_125	Upper Jaw	Right	1.87933	t34	1.28796	0.191055	0.0911059	2.09706	0.0217406	1.38768	4.74259	1	90	3.41764	3.41764	1.57E+08
cvio_4463_125	Upper Jaw	Right	1.87933	t35	1.35352	0.231031	0.0951099	2.42909	0.0274214	1.47989	4.74259	1	90	3.2047	3.2047	1.17E+08
cvio_4463_125	Upper Jaw	Right	1.87933	t36	1.28758	0.203769	0.095122	2.14219	0.0237361	1.41903	4.74259	1	90	3.34213	3.34213	1.41E+08
cvio_4463_125	Upper Jaw	Right	1.87933	t37	1.56788	0.293196	0.141336	2.07446	0.0473171	1.75311	4.74259	1	90	2.70524	2.70524	5.72E+07
cvio_4463_125	Upper Jaw	Right	1.87933	t38	1.54652	0.205715	0.0931408	2.20864	0.0197538	1.66715	4.74259	1	90	2.84472	2.84472	1.44E+08
cvio_4463_125	Upper Jaw	Right	1.87933	t39	1.33635	0.221285	0.104197	2.12372	0.0284281	1.44717	4.74259	1	90	3.27715	3.27715	1.15E+08
cvio_4463_125	Upper Jaw	Right	1.87933	t40	1.63691	0.531658	0.244832	2.17152	0.159887	2.06235	4.74259	1	90	2.29961	2.29961	1.44E+07
cvio_4463_125	Upper Jaw	Right	1.87933	t41	1.45472	0.268316	0.098808	2.71554	0.027385	1.57919	4.74259	1	90	3.00318	3.00318	1.10E+08
cvio_4463_125	Upper Jaw	Right	1.87933	t42	1.41245	0.205076	0.0993372	2.06444	0.0257183	1.53641	4.74259	1	90	3.0868	3.0868	1.20E+08
cvio_4463_125	Upper Jaw	Right	1.87933	t43	1.71948	0.709198	0.317271	2.2353	0.240888	2.1057	4.74259	1	90	2.25226	2.25226	9.35E+06
cvio_4463_125	Upper Jaw	Right	1.87933	t44	1.7236	0.307409	0.146672	2.09589	0.0444821	1.89787	4.74259	1	90	2.4989	2.4989	5.62E+07
cvio_4463_125	Upper Jaw	Right	1.87933	t45	1.61732	0.243854	0.115437	2.11245	0.0337434	1.6888	4.74259	1	90	2.80826	2.80826	8.32E+07
cvio_4463_125	Upper Jaw	Right	1.87933	t46	1.42483	0.239657	0.1058	2.26519	0.0307435	1.53813	4.74259	1	90	3.08334	3.08334	1.00E+08
cvio_4463_125	Upper Jaw	Right	1.87933	t47	1.57107	0.22216	0.11184	1.98642	0.0290551	1.69536	4.74259	1	90	2.79739	2.79739	9.63E+07
cvio_4463_125	Upper Jaw	Right	1.87933	t48	1.65437	0.277789	0.0931883	2.98094	0.028434	1.77677	4.74259	1	90	2.66921	2.66921	9.39E+07
cvio_4463_125	Upper Jaw	Right	1.87933	t49	1.72699	0.282572	0.128233	2.20357	0.0363778	1.81269	4.74259	1	90	2.61633	2.61633	7.19E+07
cvio_4463_125	Upper Jaw	Right	1.87933	t50	1.50315	0.221145	0.125241	1.76576	0.0333226	1.66018	4.74259	1	90	2.85668	2.85668	8.57E+07
cvio_4463_125	Upper Jaw	Right	1.87933	t51	1.612	0.319145	0.135057	2.36303	0.0498145	1.72263	4.74259	1	90	2.75311	2.75311	5.53E+07
cvio_4463_125	Upper Jaw	Right	1.87933	t52	1.81576	0.353012	0.1487	2.37398	0.0548458	2.00134	4.74259	1	90	2.3697	2.3697	4.32E+07
cvio_4463_125	Upper Jaw	Right	1.87933	t53	1.84522	0.595591	0.298406	1.99591	0.226235	2.26619	4.74259	1	90	2.09275	2.09275	9.25E+06
cvio_4471_129	Lower Jaw	Left	7.28948	t1	3.52537	0.333327	0.197344	1.68906	0.0759294	3.73745	2.49427	1	90	0.667371	0.667371	8.79E+06
cvio_4471_129	Lower Jaw	Left	7.28948	t2	3.85394	0.407144	0.204126	1.99457	0.0954351	4.11033	2.49427	1	90	0.606829	0.606829	6.36E+06
cvio_4471_129	Lower Jaw	Left	7.28948	t3	4.35476	0.50433	0.23051	2.18788	0.132347	4.67207	2.49427	1	90	0.533868	0.533868	4.03E+06
cvio_4471_129	Lower Jaw	Left	7.28948	t4	4.53594	0.50993	0.200301	2.54582	0.126006	4.78288	2.49427	1	90	0.521499	0.521499	4.14E+06
cvio_4471_129	Lower Jaw	Left	7.28948	t5	4.70295	0.473469	0.221302	2.13946	0.127997	4.79521	2.49427	1	90	0.520158	0.520158	4.06E+06
cvio_4471_129	Lower Jaw	Left	7.28948	t6	4.90785	0.498108	0.209517	2.37741	0.124361	5.03375	2.49427	1	90	0.495509	0.495509	3.98E+06
cvio_4471_129	Lower Jaw	Left	7.28948	t7	5.01613	0.464099	0.226478	2.0492	0.126787	5.13438	2.49427	1	90	0.485797	0.485797	3.83E+06
cvio_4471_129	Lower Jaw	Left	7.28948	t8	5.23034	0.503271	0.224262	2.24412	0.129272	5.37966	2.49427	1	90	0.463647	0.463647	3.59E+06
cvio_4471_129	Lower Jaw	Left	7.28948	t9	5.45643	0.59217	0.224494	2.6378	0.151059	5.52395	2.49427	1	90	0.451536	0.451536	2.99E+06
cvio_4471_129	Lower Jaw	Left	7.28948	t10	5.48694	0.470735	0.21107	2.23023	0.118285	5.59749	2.49427	1	90	0.445605	0.445605	3.77E+06
cvio_4471_129	Lower Jaw	Left	7.28948	t11	5.73629	0.459955	0.226132	2.03401	0.125449	5.87481	2.49427	1	90	0.42457	0.42457	3.38E+06
cvio_4471_129	Lower Jaw	Left	7.28948	t12	5.7461	0.416975	0.234079	1.78134	0.113261	5.83814	2.49427	1	90	0.427236	0.427236	3.77E+06
cvio_4471_129	Lower Jaw	Left	7.28948	t13	5.92952	0.446958	0.225781	1.97961	0.108489	6.05038	2.49427	1	90	0.41225	0.41225	3.80E+06
cvio_4471_129	Lower Jaw	Left	7.28948	t14	6.29999	0.408232	0.172958	2.36029	0.0818154	6.36834	2.49427	1	90	0.391667	0.391667	4.79E+06
cvio_4471_129	Lower Jaw	Left	7.28948	t15	6.33783	0.344963	0.185801	1.85662	0.0790895	6.40426	2.49427	1	90	0.38947	0.38947	4.92E+06
cvio_4471_129	Lower Jaw	Left	7.28948	t16	6.45177	0.464968	0.17178	2.70676	0.0844935	6.50957	2.49427	1	90	0.383169	0.383169	4.53E+06
cvio_4471_129	Lower Jaw	Left	7.28948	t17	6.57232	0.393333	0.157156	2.50282	0.0804083	6.59353	2.49427	1	90	0.37829	0.37829	4.70E+06
cvio_4471_129	Lower Jaw	Left	7.28948	t18	6.63118	0.360036	0.13948	2.58126	0.0585209	6.65152	2.49427	1	90	0.374992	0.374992	6.41E+06
cvio_4471_129	Lower Jaw	Left	7.28948	t19	6.60277	0.386138	0.196297	1.96711	0.0856474	6.65233	2.49427	1	90	0.374946	0.374946	4.38E+06
cvio_4471_129	Lower Jaw	Left	7.28948	t20	6.78262	0.395191	0.152392	2.59326	0.0647398	6.86425	2.49427	1	90	0.363371	0.363371	5.61E+06
cvio_4471_129	Lower Jaw	Left	7.28948	t21	6.78813	0.367741	0.139196	2.64189	0.0552468	6.74325	2.49427	1	90	0.369891	0.369891	6.70E+06
cvio_4471_129	Lower Jaw	Left	7.28948	t22	6.93372	0.456978	0.201879	2.26363	0.101862	6.95405	2.49427	1	90	0.358678	0.358678	3.52E+06
cvio_4471_129	Lower Jaw	Left	7.28948	t23	6.87997	0.818222	0.331372	2.4692	0.304027	7.18748	2.49427	1	90	0.347029	0.347029	1.14E+06
cvio_4471_129	Lower Jaw	Left	7.28948	t24	6.74402	0.352242	0.163296	2.15708	0.0662964	6.8255	2.49427	1	90	0.365434	0.365434	5.51E+06
cvio_4471_129	Lower Jaw	Left	7.28948	t25	6.87837	0.326175	0.132197	2.46734	0.0507911	6.88992	2.49427	1	90	0.362017	0.362017	7.13E+06
cvio_4471_129	Lower Jaw	Left	7.28948	t26	6.93857	0.324186	0.128206	2.52863	0.0429542	6.94392	2.49427	1	90	0.359202	0.359202	8.36E+06
cvio_4471_129	Lower Jaw	Left	7.28948	t27	7.09759	0.385609	0.139858	2.75715	0.0636037	7.19955	2.49427	1	90	0.346447	0.346447	5.45E+06
cvio_4471_129	Lower Jaw	Left	7.28948	t28	7.18646	0.38853	0.173612	2.23792	0.0733239	7.25934	2.49427	1	90	0.343594	0.343594	4.69E+06
cvio_4471_129	Upper Jaw	Left	1.8135	t1	2.53803	0.311649	0.199635	1.56109	0.0789964	2.57861	4.7833	1	90	1.85499	1.85499	2.35E+07
cvio_4471_129	Upper Jaw	Left	1.8135	t2	2.03366	0.221512	0.0956368	2.31618	0.0235348	2.12278	4.7833	1	90	2.25332	2.25332	9.57E+07
cvio_4471_129	Upper Jaw	Left	1.8135	t3	2.00184	0.46102	0.245646	1.87677	0.127357	2.21659	4.7833	1	90	2.15795	2.15795	1.69E+07
cvio_4471_129	Upper Jaw	Left	1.8135	t4	1.88213	0.170771	0.0863649	1.97733	0.0132391	1.95347	4.7833	1	90	2.44862	2.44862	1.85E+08
cvio_4471_129	Upper Jaw	Left	1.8135	t5	1.62787	0.107468	0.0786636	1.36617	0.00812935	1.69687	4.7833	1	90	2.81889	2.81889	3.47E+08
cvio_4471_129	Upper Jaw	Left	1.8135	t6	1.61096	0.200074	0.120229	1.6641	0.0231037	1.70734	4.7833	1	90	2.80161	2.80161	1.21E+08
cvio_4471_129	Upper Jaw	Left	1.8135	t7	1.58533	0.523188	0.280618	1.86441	0.161393	2.00028	4.7833	1	90	2.39131	2.39131	1.48E+07
cvio_4471_129	Upper Jaw	Left	1.8135	t8	1.52278	0.176838	0.0803416	2.20108	0.0134798	1.64197	4.7833	1	90	2.91315	2.91315	2.16E+08
cvio_4471_129	Upper Jaw	Left	1.8135	t9	1.50101	0.199095	0.101935	1.95314	0.0209379	1.61832	4.7833	1	90	2.95572	2.95572	1.41E+08
cvio_4471_129	Upper Jaw	Left	1.8135	t10	1.3798	0.166623	0.0839131	1.98566	0.0132407	1.48755	4.7833	1	90	3.21555	3.21555	2.43E+08
cvio_4471_129	Upper Jaw	Left	1.8135	t11	1.45394	0.250975	0.114162	2.1984	0.0284415	1.59882	4.7833	1	90	2.99176	2.99176	1.05E+08
cvio_4471_129	Upper Jaw	Left	1.8135	t12	1.40461	0.24647	0.0880228	2.80007	0.0192231	1.54346	4.7833	1	90	3.09908	3.09908	1.61E+08
cvio_4471_129	Upper Jaw	Left	1.8135	t13	1.33382	0.118789	0.0928347	1.27958	0.0108064	1.42761	4.7833	1	90	3.35057	3.35057	3.10E+08
cvio_4471_129	Upper Jaw	Left	1.8135	t14	1.31914	0.149377	0.0826399	1.80756	0.0116578	1.44052	4.7833	1	90	3.32052	3.32052	2.85E+08
cvio_4471_129	Upper Jaw	Left	1.8135	t15	1.27357	0.18604	0.0972487	1.91303	0.01643	1.43009	4.7833	1	90	3.34475	3.34475	2.04E+08
cvio_4471_129	Upper Jaw	Left	1.8135	t16	1.37354	0.221376	0.0946911	2.33787	0.0237676	1.50171	4.7833	1	90	3.18523	3.18523	1.34E+08
cvio_4471_129	Upper Jaw	Left	1.8135	t17	1.46526	0.616659	0.289343	2.13124	0.208085	1.91545	4.7833	1	90	2.49722	2.49722	1.20E+07
cvio_4471_129	Upper Jaw	Left	1.8135	t18	1.38122	0.228712	0.103335	2.21331	0.0246035	1.52837	4.7833	1	90	3.12967	3.12967	1.27E+08
cvio_4471_129	Upper Jaw	Left	1.8135	t19	1.44512	0.216011	0.132867	1.62577	0.0267429	1.5978	4.7833	1	90	2.99368	2.99368	1.12E+08
cvio_4471_129	Upper Jaw	Left	1.8135	t20	1.35502	0.269892	0.104969	2.57117	0.0283485	1.53676	4.7833	1	90	3.11258	3.11258	1.10E+08
cvio_4471_129	Upper Jaw	Left	1.8135	t21	1.30412	0.186749	0.0884795	2.11065	0.0150807	1.44938	4.7833	1	90	3.30024	3.30024	2.19E+08
cvio_4471_129	Upper Jaw	Left	1.8135	t22	1.46816	0.278853	0.124601	2.23797	0.0334566	1.60841	4.7833	1	90	2.97394	2.97394	8.89E+07
cvio_4471_129	Upper Jaw	Left	1.8135	t23	1.3541	0.222032	0.102042	2.17589	0.0241932	1.51555	4.7833	1	90	3.15614	3.15614	1.30E+08
cvio_4471_129	Upper Jaw	Left	1.8135	t24	1.44634	0.207532	0.103503	2.00507	0.0216686	1.59368	4.7833	1	90	3.00142	3.00142	1.39E+08
cvio_4471_129	Upper Jaw	Left	1.8135	t25	1.50096	0.261064	0.125996	2.07201	0.0310662	1.66615	4.7833	1	90	2.87087	2.87087	9.24E+07
cvio_4471_129	Upper Jaw	Left	1.8135	t26	1.53094	0.289815	0.152322	1.90266	0.0484095	1.72382	4.7833	1	90	2.77482	2.77482	5.73E+07
cvio_4471_129	Upper Jaw	Left	1.8135	t27	1.62865	0.631959	0.292316	2.1619	0.224522	2.03803	4.7833	1	90	2.34702	2.34702	1.05E+07
cvio_4471_129	Upper Jaw	Left	1.8135	t28	1.49309	0.227104	0.116573	1.94817	0.0267936	1.62447	4.7833	1	90	2.94452	2.94452	1.10E+08
cvio_4471_129	Upper Jaw	Left	1.8135	t29	1.49535	0.223305	0.102924	2.16961	0.0200357	1.62949	4.7833	1	90	2.93546	2.93546	1.47E+08
cvio_4471_129	Upper Jaw	Left	1.8135	t30	1.67155	0.284503	0.119007	2.39063	0.0337335	1.84263	4.7833	1	90	2.5959	2.5959	7.70E+07
cvio_4471_129	Upper Jaw	Left	1.8135	t31	1.74447	0.283491	0.141965	1.99691	0.041692	1.85787	4.7833	1	90	2.57461	2.57461	6.18E+07
cvio_4471_129	Upper Jaw	Left	1.8135	t32	1.68344	0.265038	0.0995316	2.66285	0.0258722	1.82457	4.7833	1	90	2.6216	2.6216	1.01E+08
cvio_4471_129	Upper Jaw	Left	1.8135	t33	1.6341	0.193645	0.134198	1.44299	0.0296917	1.77339	4.7833	1	90	2.69726	2.69726	9.08E+07
cvio_4471_129	Upper Jaw	Left	1.8135	t34	1.78687	0.487208	0.216582	2.24954	0.117	2.06759	4.7833	1	90	2.31346	2.31346	1.98E+07
cvio_4471_129	Upper Jaw	Left	1.8135	t35	1.87274	0.724933	0.321737	2.25319	0.276955	2.28979	4.7833	1	90	2.08896	2.08896	7.54E+06
cvio_4471_129	Lower Jaw	Right	7.25108	t1	3.41459	0.276615	0.192948	1.43362	0.0650883	3.63514	2.44428	1	90	0.672404	0.672404	1.03E+07
cvio_4471_129	Lower Jaw	Right	7.25108	t2	3.69166	0.430893	0.220477	1.95437	0.101939	3.92975	2.44428	1	90	0.621994	0.621994	6.10E+06
cvio_4471_129	Lower Jaw	Right	7.25108	t3	4.16366	0.49488	0.249917	1.98017	0.128324	4.39522	2.44428	1	90	0.556123	0.556123	4.33E+06
cvio_4471_129	Lower Jaw	Right	7.25108	t4	4.49923	0.506554	0.232629	2.17752	0.135633	4.67784	2.44428	1	90	0.522523	0.522523	3.85E+06
cvio_4471_129	Lower Jaw	Right	7.25108	t5	4.6928	0.506763	0.235647	2.15052	0.123161	4.85357	2.44428	1	90	0.503605	0.503605	4.09E+06
cvio_4471_129	Lower Jaw	Right	7.25108	t6	5.10153	0.491194	0.217954	2.25366	0.122363	5.33393	2.44428	1	90	0.458251	0.458251	3.75E+06
cvio_4471_129	Lower Jaw	Right	7.25108	t7	5.26626	0.447192	0.227961	1.9617	0.119929	5.40607	2.44428	1	90	0.452137	0.452137	3.77E+06
cvio_4471_129	Lower Jaw	Right	7.25108	t8	5.41787	0.432305	0.214321	2.01709	0.10979	5.58448	2.44428	1	90	0.437692	0.437692	3.99E+06
cvio_4471_129	Lower Jaw	Right	7.25108	t9	5.54274	0.435716	0.196997	2.21179	0.102811	5.64189	2.44428	1	90	0.433238	0.433238	4.21E+06
cvio_4471_129	Lower Jaw	Right	7.25108	t10	5.61282	0.54798	0.224281	2.44328	0.134537	5.8525	2.44428	1	90	0.417647	0.417647	3.10E+06
cvio_4471_129	Lower Jaw	Right	7.25108	t11	6.01788	0.46643	0.231399	2.01569	0.114367	6.18894	2.44428	1	90	0.394943	0.394943	3.45E+06
cvio_4471_129	Lower Jaw	Right	7.25108	t12	6.20602	0.499984	0.180333	2.77256	0.107416	6.33074	2.44428	1	90	0.386097	0.386097	3.59E+06
cvio_4471_129	Lower Jaw	Right	7.25108	t13	6.15112	0.370027	0.171862	2.15305	0.0758887	6.2272	2.44428	1	90	0.392517	0.392517	5.17E+06
cvio_4471_129	Lower Jaw	Right	7.25108	t14	6.46554	0.5727	0.25953	2.20668	0.181485	6.57082	2.44428	1	90	0.37199	0.37199	2.05E+06
cvio_4471_129	Lower Jaw	Right	7.25108	t15	6.417	0.36556	0.162738	2.24631	0.060422	6.51498	2.44428	1	90	0.375179	0.375179	6.21E+06
cvio_4471_129	Lower Jaw	Right	7.25108	t17	6.43159	0.343514	0.164197	2.09208	0.0611996	6.46919	2.44428	1	90	0.377834	0.377834	6.17E+06
cvio_4471_129	Lower Jaw	Right	7.25108	t18	6.62666	0.369005	0.157992	2.33559	0.0641337	6.65454	2.44428	1	90	0.36731	0.36731	5.73E+06
cvio_4471_129	Lower Jaw	Right	7.25108	t19	6.73485	0.385261	0.177535	2.17006	0.0652115	6.7665	2.44428	1	90	0.361233	0.361233	5.54E+06
cvio_4471_129	Lower Jaw	Right	7.25108	t20	6.6811	0.363561	0.137437	2.6453	0.0540412	6.72325	2.44428	1	90	0.363557	0.363557	6.73E+06
cvio_4471_129	Lower Jaw	Right	7.25108	t21	6.82282	0.369908	0.157546	2.34793	0.063462	6.86137	2.44428	1	90	0.356238	0.356238	5.61E+06
cvio_4471_129	Lower Jaw	Right	7.25108	t22	6.79569	0.373949	0.167494	2.23261	0.0762365	6.80061	2.44428	1	90	0.359421	0.359421	4.71E+06
cvio_4471_129	Lower Jaw	Right	7.25108	t23	7.00412	0.397908	0.164208	2.42319	0.0716455	7.02466	2.44428	1	90	0.347957	0.347957	4.86E+06
cvio_4471_129	Lower Jaw	Right	7.25108	t24	6.94907	0.346406	0.169777	2.04036	0.0636821	7.0079	2.44428	1	90	0.34879	0.34879	5.48E+06
cvio_4471_129	Lower Jaw	Right	7.25108	t25	7.08486	0.675066	0.333668	2.02317	0.258387	7.18511	2.44428	1	90	0.340187	0.340187	1.32E+06
cvio_4471_129	Lower Jaw	Right	7.25108	t26	7.0791	0.380392	0.163982	2.31972	0.0744972	7.09249	2.44428	1	90	0.344629	0.344629	4.63E+06
cvio_4471_129	Lower Jaw	Right	7.25108	t27	7.16154	0.464684	0.196497	2.36484	0.0996464	7.23704	2.44428	1	90	0.337746	0.337746	3.39E+06
cvio_4471_129	Upper Jaw	Right	1.90123	t1	2.56608	0.295523	0.15737	1.87789	0.0539021	2.63528	4.82575	1	90	1.83121	1.83121	3.40E+07
cvio_4471_129	Upper Jaw	Right	1.90123	t2	2.37897	0.253379	0.188978	1.34079	0.0572075	2.44174	4.82575	1	90	1.97636	1.97636	3.45E+07
cvio_4471_129	Upper Jaw	Right	1.90123	t3	1.92758	0.47918	0.238462	2.00946	0.133287	2.23473	4.82575	1	90	2.15944	2.15944	1.62E+07
cvio_4471_129	Upper Jaw	Right	1.90123	t4	1.57254	0.15795	0.0773624	2.04169	0.0119898	1.6496	4.82575	1	90	2.92542	2.92542	2.44E+08
cvio_4471_129	Upper Jaw	Right	1.90123	t5	1.7578	0.55553	0.264684	2.09884	0.185219	2.11005	4.82575	1	90	2.28703	2.28703	1.23E+07
cvio_4471_129	Upper Jaw	Right	1.90123	t6	1.65601	0.499034	0.266221	1.87451	0.160077	1.95959	4.82575	1	90	2.46263	2.46263	1.54E+07
cvio_4471_129	Upper Jaw	Right	1.90123	t7	1.48268	0.189172	0.0965198	1.95993	0.0184632	1.55221	4.82575	1	90	3.10895	3.10895	1.68E+08
cvio_4471_129	Upper Jaw	Right	1.90123	t8	1.56621	0.626632	0.281666	2.22473	0.198906	1.98516	4.82575	1	90	2.43091	2.43091	1.22E+07
cvio_4471_129	Upper Jaw	Right	1.90123	t9	1.32687	0.150272	0.0853354	1.76096	0.0113159	1.40527	4.82575	1	90	3.43404	3.43404	3.03E+08
cvio_4471_129	Upper Jaw	Right	1.90123	t10	1.402	0.217476	0.103187	2.10759	0.0188765	1.51665	4.82575	1	90	3.18184	3.18184	1.69E+08
cvio_4471_129	Upper Jaw	Right	1.90123	t11	1.44475	0.189731	0.135445	1.4008	0.0275681	1.581	4.82575	1	90	3.05234	3.05234	1.11E+08
cvio_4471_129	Upper Jaw	Right	1.90123	t12	1.50681	0.326738	0.145518	2.24535	0.0485083	1.70101	4.82575	1	90	2.83699	2.83699	5.85E+07
cvio_4471_129	Upper Jaw	Right	1.90123	t13	1.45605	0.232942	0.0941251	2.47481	0.0204518	1.60208	4.82575	1	90	3.01218	3.01218	1.47E+08
cvio_4471_129	Upper Jaw	Right	1.90123	t14	1.40665	0.205215	0.0939249	2.18488	0.0160634	1.54733	4.82575	1	90	3.11875	3.11875	1.94E+08
cvio_4471_129	Upper Jaw	Right	1.90123	t15	1.34728	0.189039	0.100044	1.88955	0.018902	1.47681	4.82575	1	90	3.26769	3.26769	1.73E+08
cvio_4471_129	Upper Jaw	Right	1.90123	t16	1.49472	0.282211	0.15308	1.84355	0.0427835	1.68602	4.82575	1	90	2.86221	2.86221	6.69E+07
cvio_4471_129	Upper Jaw	Right	1.90123	t17	1.58461	0.585364	0.303688	1.92752	0.215194	2.00385	4.82575	1	90	2.40824	2.40824	1.12E+07
cvio_4471_129	Upper Jaw	Right	1.90123	t18	1.60884	0.332234	0.161772	2.05372	0.0598984	1.80346	4.82575	1	90	2.67582	2.67582	4.47E+07
cvio_4471_129	Upper Jaw	Right	1.90123	t19	1.58115	0.227376	0.100944	2.2525	0.0246103	1.74908	4.82575	1	90	2.75902	2.75902	1.12E+08
cvio_4471_129	Upper Jaw	Right	1.90123	t20	1.4432	0.257414	0.101142	2.54507	0.0240549	1.63308	4.82575	1	90	2.95501	2.95501	1.23E+08
cvio_4471_129	Upper Jaw	Right	1.90123	t21	1.53904	0.259175	0.0958126	2.70502	0.0239332	1.7027	4.82575	1	90	2.83417	2.83417	1.18E+08
cvio_4471_129	Upper Jaw	Right	1.90123	t22	1.4057	0.202454	0.131165	1.5435	0.026571	1.54407	4.82575	1	90	3.12534	3.12534	1.18E+08
cvio_4471_129	Upper Jaw	Right	1.90123	t23	1.63303	0.246126	0.12184	2.02008	0.0274535	1.77842	4.82575	1	90	2.71351	2.71351	9.88E+07
cvio_4471_129	Upper Jaw	Right	1.90123	t24	1.59905	0.228037	0.103875	2.19529	0.0220903	1.74309	4.82575	1	90	2.76851	2.76851	1.25E+08
cvio_4471_129	Upper Jaw	Right	1.90123	t25	1.73022	0.34692	0.14899	2.32847	0.0543227	1.96472	4.82575	1	90	2.4562	2.4562	4.52E+07
cvio_4471_129	Upper Jaw	Right	1.90123	t26	1.86302	0.753554	0.314841	2.39344	0.284105	2.32395	4.82575	1	90	2.07653	2.07653	7.31E+06
apur_4329_93	Lower Jaw	Left	5.49583	t1	3.24283	0.445633	0.218001	2.04418	0.105828	3.31067	1.78015	1	90	0.537701	0.537701	5.08E+06
apur_4329_93	Lower Jaw	Left	5.49583	t2	3.42628	0.527327	0.236584	2.22892	0.156907	3.54036	1.78015	1	90	0.502815	0.502815	3.20E+06
apur_4329_93	Lower Jaw	Left	5.49583	t3	4.21202	0.392898	0.19654	1.99907	0.0869845	4.34439	1.78015	1	90	0.409759	0.409759	4.71E+06
apur_4329_93	Lower Jaw	Left	5.49583	t4	4.35165	0.36988	0.192521	1.92125	0.0817814	4.49885	1.78015	1	90	0.39569	0.39569	4.84E+06
apur_4329_93	Lower Jaw	Left	5.49583	t5	4.59691	0.2659	0.107822	2.4661	0.0317159	4.69721	1.78015	1	90	0.37898	0.37898	1.19E+07
apur_4329_93	Lower Jaw	Left	5.49583	t6	4.69191	0.300611	0.111935	2.6856	0.034691	4.76272	1.78015	1	90	0.373767	0.373767	1.08E+07
apur_4329_93	Lower Jaw	Left	5.49583	t7	4.7835	0.399314	0.190866	2.09212	0.0827904	4.92665	1.78015	1	90	0.36133	0.36133	4.36E+06
apur_4329_93	Lower Jaw	Left	5.49583	t8	4.92995	0.373598	0.170213	2.19488	0.0717587	5.05692	1.78015	1	90	0.352023	0.352023	4.91E+06
apur_4329_93	Lower Jaw	Left	5.49583	t9	5.01437	0.350988	0.185653	1.89056	0.0703281	5.10712	1.78015	1	90	0.348562	0.348562	4.96E+06
apur_4329_93	Lower Jaw	Left	5.49583	t10	5.09345	0.297281	0.136363	2.18007	0.0425575	5.17218	1.78015	1	90	0.344178	0.344178	8.09E+06
apur_4329_93	Lower Jaw	Left	5.49583	t11	5.13491	0.262701	0.10278	2.55595	0.0282122	5.20089	1.78015	1	90	0.342278	0.342278	1.21E+07
apur_4329_93	Lower Jaw	Left	5.49583	t12	5.21647	0.406108	0.176524	2.30059	0.0780809	5.4331	1.78015	1	90	0.327649	0.327649	4.20E+06
apur_4329_93	Lower Jaw	Left	5.49583	t13	5.38329	0.41693	0.14605	2.8547	0.0618081	5.49607	1.78015	1	90	0.323895	0.323895	5.24E+06
apur_4329_93	Lower Jaw	Left	5.49583	t14	5.31319	0.225158	0.1034	2.17753	0.0196748	5.3575	1.78015	1	90	0.332272	0.332272	1.69E+07
apur_4329_93	Lower Jaw	Left	5.49583	t15	5.37543	0.304825	0.134686	2.26322	0.0394471	5.49772	1.78015	1	90	0.323798	0.323798	8.21E+06
apur_4329_93	Lower Jaw	Left	5.49583	t16	5.35684	0.224166	0.123726	1.8118	0.0321611	5.45958	1.78015	1	90	0.32606	0.32606	1.01E+07
apur_4329_93	Lower Jaw	Left	5.49583	t17	5.42702	0.246254	0.0922353	2.66984	0.0226152	5.51984	1.78015	1	90	0.3225	0.3225	1.43E+07
apur_4329_93	Lower Jaw	Left	5.49583	t18	5.48765	0.268726	0.110358	2.43505	0.0311244	5.53952	1.78015	1	90	0.321355	0.321355	1.03E+07
apur_4329_93	Upper Jaw	Left	1.50947	t1	1.463	0.377814	0.195187	1.93566	0.0733242	1.47766	3.89741	1	90	2.63756	2.63756	3.60E+07
apur_4329_93	Upper Jaw	Left	1.50947	t2	1.3717	0.164514	0.0991384	1.65944	0.0141959	1.39899	3.89741	1	90	2.78588	2.78588	1.96E+08
apur_4329_93	Upper Jaw	Left	1.50947	t3	1.3286	0.125061	0.0739964	1.6901	0.00826571	1.34272	3.89741	1	90	2.90264	2.90264	3.51E+08
apur_4329_93	Upper Jaw	Left	1.50947	t4	1.16713	0.150458	0.0774272	1.94322	0.0108796	1.20616	3.89741	1	90	3.23126	3.23126	2.97E+08
apur_4329_93	Upper Jaw	Left	1.50947	t5	1.2086	0.374669	0.172292	2.17461	0.0643539	1.29635	3.89741	1	90	3.00644	3.00644	4.67E+07
apur_4329_93	Upper Jaw	Left	1.50947	t6	1.06515	0.191974	0.105628	1.81745	0.0178103	1.15655	3.89741	1	90	3.36985	3.36985	1.89E+08
apur_4329_93	Upper Jaw	Left	1.50947	t7	1.00082	0.19381	0.0821866	2.35817	0.0158285	1.11061	3.89741	1	90	3.50926	3.50926	2.22E+08
apur_4329_93	Upper Jaw	Left	1.50947	t8	1.08643	0.226237	0.104576	2.16338	0.0251571	1.15986	3.89741	1	90	3.36023	3.36023	1.34E+08
apur_4329_93	Upper Jaw	Left	1.50947	t9	1.00112	0.211658	0.108917	1.9433	0.0227185	1.10967	3.89741	1	90	3.51223	3.51223	1.55E+08
apur_4329_93	Upper Jaw	Left	1.50947	t10	1.1287	0.365486	0.184244	1.98371	0.0675121	1.28832	3.89741	1	90	3.0252	3.0252	4.48E+07
apur_4329_93	Upper Jaw	Left	1.50947	t11	1.03671	0.189982	0.109505	1.73492	0.0197138	1.14429	3.89741	1	90	3.40597	3.40597	1.73E+08
apur_4329_93	Upper Jaw	Left	1.50947	t12	1.1786	0.261188	0.127967	2.04105	0.0347206	1.29782	3.89741	1	90	3.00306	3.00306	8.65E+07
apur_4329_93	Upper Jaw	Left	1.50947	t13	1.09603	0.211804	0.0894263	2.36848	0.0168405	1.20528	3.89741	1	90	3.23362	3.23362	1.92E+08
apur_4329_93	Upper Jaw	Left	1.50947	t14	1.23379	0.238464	0.112759	2.11481	0.0252709	1.31693	3.89741	1	90	2.95947	2.95947	1.17E+08
apur_4329_93	Upper Jaw	Left	1.50947	t15	1.28975	0.43748	0.200985	2.17668	0.098194	1.56967	3.89741	1	90	2.48296	2.48296	2.53E+07
apur_4329_93	Upper Jaw	Left	1.50947	t16	1.34332	0.253353	0.102172	2.47966	0.0256551	1.42344	3.89741	1	90	2.73802	2.73802	1.07E+08
apur_4329_93	Upper Jaw	Left	1.50947	t17	1.2044	0.210138	0.0846797	2.48156	0.0201722	1.29194	3.89741	1	90	3.01671	3.01671	1.50E+08
apur_4329_93	Upper Jaw	Left	1.50947	t18	1.27615	0.254955	0.102489	2.48763	0.024705	1.33436	3.89741	1	90	2.92082	2.92082	1.18E+08
apur_4329_93	Upper Jaw	Left	1.50947	t19	1.33317	0.277251	0.110874	2.50059	0.0347863	1.37748	3.89741	1	90	2.82938	2.82938	8.13E+07
apur_4329_93	Upper Jaw	Left	1.50947	t20	1.35538	0.277477	0.116399	2.38385	0.033234	1.38346	3.89741	1	90	2.81715	2.81715	8.48E+07
apur_4329_93	Upper Jaw	Left	1.50947	t21	1.4017	0.281014	0.103957	2.70317	0.0313939	1.46401	3.89741	1	90	2.66215	2.66215	8.48E+07
apur_4329_93	Lower Jaw	Right	5.62824	t1	2.89395	0.276197	0.149899	1.84255	0.0418911	3.0224	1.74401	1	90	0.57703	0.57703	1.38E+07
apur_4329_93	Lower Jaw	Right	5.62824	t2	3.14264	0.402469	0.231443	1.73895	0.108885	3.27698	1.74401	1	90	0.532201	0.532201	4.89E+06
apur_4329_93	Lower Jaw	Right	5.62824	t3	3.56288	0.511619	0.234852	2.17848	0.127376	3.75609	1.74401	1	90	0.464316	0.464316	3.65E+06
apur_4329_93	Lower Jaw	Right	5.62824	t4	4.07909	0.422081	0.216287	1.95148	0.0980368	4.20565	1.74401	1	90	0.414683	0.414683	4.23E+06
apur_4329_93	Lower Jaw	Right	5.62824	t5	4.43481	0.277717	0.114085	2.4343	0.0299462	4.47388	1.74401	1	90	0.389821	0.389821	1.30E+07
apur_4329_93	Lower Jaw	Right	5.62824	t6	4.56423	0.39309	0.199833	1.96709	0.0906091	4.65582	1.74401	1	90	0.374587	0.374587	4.13E+06
apur_4329_93	Lower Jaw	Right	5.62824	t7	4.70311	0.276655	0.126565	2.18587	0.0373445	4.77351	1.74401	1	90	0.365352	0.365352	9.78E+06
apur_4329_93	Lower Jaw	Right	5.62824	t8	4.78978	0.382272	0.199419	1.91692	0.0945492	4.87779	1.74401	1	90	0.357542	0.357542	3.78E+06
apur_4329_93	Lower Jaw	Right	5.62824	t9	4.99002	0.336648	0.149907	2.24571	0.0510004	5.12905	1.74401	1	90	0.340027	0.340027	6.67E+06
apur_4329_93	Lower Jaw	Right	5.62824	t10	5.06543	0.328822	0.195823	1.67918	0.0660401	5.18431	1.74401	1	90	0.336402	0.336402	5.09E+06
apur_4329_93	Lower Jaw	Right	5.62824	t11	5.18216	0.330813	0.137042	2.41394	0.0484558	5.2975	1.74401	1	90	0.329214	0.329214	6.79E+06
apur_4329_93	Lower Jaw	Right	5.62824	t12	5.20863	0.305328	0.121151	2.52024	0.0373375	5.31028	1.74401	1	90	0.328422	0.328422	8.80E+06
apur_4329_93	Lower Jaw	Right	5.62824	t13	5.32131	0.283358	0.128476	2.20553	0.0402139	5.35698	1.74401	1	90	0.325559	0.325559	8.10E+06
apur_4329_93	Lower Jaw	Right	5.62824	t14	5.3726	0.247986	0.12332	2.01092	0.0333537	5.45072	1.74401	1	90	0.31996	0.31996	9.59E+06
apur_4329_93	Lower Jaw	Right	5.62824	t15	5.39707	0.499548	0.247261	2.02033	0.138015	5.65379	1.74401	1	90	0.308468	0.308468	2.24E+06
apur_4329_93	Upper Jaw	Right	1.5526	t1	1.58745	0.278658	0.146	1.90862	0.0419247	1.51352	3.76063	1	90	2.4847	2.4847	5.93E+07
apur_4329_93	Upper Jaw	Right	1.5526	t2	1.35726	0.139306	0.0631573	2.2057	0.00690429	1.36214	3.76063	1	90	2.76082	2.76082	4.00E+08
apur_4329_93	Upper Jaw	Right	1.5526	t3	1.28047	0.129052	0.0777645	1.65953	0.00897858	1.28681	3.76063	1	90	2.92244	2.92244	3.25E+08
apur_4329_93	Upper Jaw	Right	1.5526	t4	1.17186	0.106639	0.0845668	1.261	0.00914607	1.20012	3.76063	1	90	3.13354	3.13354	3.43E+08
apur_4329_93	Upper Jaw	Right	1.5526	t5	1.17202	0.336987	0.153078	2.20141	0.0507658	1.20684	3.76063	1	90	3.11609	3.11609	6.14E+07
apur_4329_93	Upper Jaw	Right	1.5526	t6	1.10126	0.157873	0.086033	1.83503	0.0107678	1.14015	3.76063	1	90	3.29836	3.29836	3.06E+08
apur_4329_93	Upper Jaw	Right	1.5526	t7	1.07123	0.133766	0.0614847	2.1756	0.00878861	1.10924	3.76063	1	90	3.39027	3.39027	3.86E+08
apur_4329_93	Upper Jaw	Right	1.5526	t8	1.05237	0.217604	0.08692	2.50349	0.0194026	1.059	3.76063	1	90	3.55113	3.55113	1.83E+08
apur_4329_93	Upper Jaw	Right	1.5526	t9	1.07476	0.416409	0.211962	1.96455	0.0887924	1.21825	3.76063	1	90	3.08692	3.08692	3.48E+07
apur_4329_93	Upper Jaw	Right	1.5526	t10	0.974469	0.206336	0.102094	2.02103	0.0210322	1.00896	3.76063	1	90	3.72723	3.72723	1.77E+08
apur_4329_93	Upper Jaw	Right	1.5526	t11	1.05254	0.207634	0.0776528	2.67388	0.015602	1.09211	3.76063	1	90	3.44347	3.44347	2.21E+08
apur_4329_93	Upper Jaw	Right	1.5526	t12	1.13186	0.418429	0.154205	2.71345	0.0672604	1.24966	3.76063	1	90	3.00932	3.00932	4.47E+07
apur_4329_93	Upper Jaw	Right	1.5526	t13	1.06733	0.220468	0.0969755	2.27344	0.0212125	1.11127	3.76063	1	90	3.38409	3.38409	1.60E+08
apur_4329_93	Upper Jaw	Right	1.5526	t14	1.00629	0.235305	0.084565	2.78253	0.0193744	1.0665	3.76063	1	90	3.52614	3.52614	1.82E+08
apur_4329_93	Upper Jaw	Right	1.5526	t15	1.03553	0.202749	0.0853772	2.37475	0.0206726	1.0955	3.76063	1	90	3.43282	3.43282	1.66E+08
apur_4329_93	Upper Jaw	Right	1.5526	t16	1.15575	0.226389	0.0945708	2.39385	0.0210221	1.19219	3.76063	1	90	3.15439	3.15439	1.50E+08
apur_4329_93	Upper Jaw	Right	1.5526	t17	1.09394	0.230318	0.104193	2.21049	0.023652	1.209	3.76063	1	90	3.11052	3.11052	1.32E+08
apur_4329_93	Upper Jaw	Right	1.5526	t18	1.22194	0.262963	0.0903749	2.90969	0.0264057	1.26392	3.76063	1	90	2.97537	2.97537	1.13E+08
apur_4329_93	Upper Jaw	Right	1.5526	t19	1.16646	0.256934	0.0971376	2.64505	0.0248119	1.24172	3.76063	1	90	3.02857	3.02857	1.22E+08
apur_4329_93	Upper Jaw	Right	1.5526	t20	1.3086	0.458977	0.170809	2.68707	0.085947	1.49043	3.76063	1	90	2.52318	2.52318	2.94E+07
apur_4329_93	Upper Jaw	Right	1.5526	t21	1.33413	0.26243	0.10011	2.62142	0.0241279	1.39378	3.76063	1	90	2.69816	2.69816	1.12E+08
apur_4329_93	Upper Jaw	Right	1.5526	t22	1.43543	0.283313	0.107314	2.64004	0.0272006	1.45338	3.76063	1	90	2.5875	2.5875	9.51E+07
apur_4329_93	Upper Jaw	Right	1.5526	t23	1.53837	0.311555	0.12822	2.42984	0.0412233	1.52181	3.76063	1	90	2.47115	2.47115	5.99E+07
apur_4430_105	Lower Jaw	Left	7.53393	t1	3.39551	0.365505	0.197747	1.84835	0.0693346	3.58771	2.34706	1	90	0.654194	0.654194	9.44E+06
apur_4430_105	Lower Jaw	Left	7.53393	t2	3.64051	0.3973	0.215268	1.8456	0.0898223	3.76782	2.34706	1	90	0.622922	0.622922	6.94E+06
apur_4430_105	Lower Jaw	Left	7.53393	t3	3.79934	0.45329	0.18792	2.41214	0.0891774	3.95072	2.34706	1	90	0.594083	0.594083	6.66E+06
apur_4430_105	Lower Jaw	Left	7.53393	t4	3.97463	0.46622	0.249757	1.86669	0.112386	4.03022	2.34706	1	90	0.582365	0.582365	5.18E+06
apur_4430_105	Lower Jaw	Left	7.53393	t5	4.55043	0.444422	0.228422	1.94561	0.101295	4.62077	2.34706	1	90	0.507937	0.507937	5.01E+06
apur_4430_105	Lower Jaw	Left	7.53393	t6	4.96835	0.457343	0.213332	2.14381	0.0967697	5.01041	2.34706	1	90	0.468436	0.468436	4.84E+06
apur_4430_105	Lower Jaw	Left	7.53393	t7	5.16053	0.449341	0.204594	2.19626	0.097774	5.23405	2.34706	1	90	0.448421	0.448421	4.59E+06
apur_4430_105	Lower Jaw	Left	7.53393	t8	5.61242	0.666225	0.345982	1.9256	0.239658	5.70823	2.34706	1	90	0.411171	0.411171	1.72E+06
apur_4430_105	Lower Jaw	Left	7.53393	t9	5.86049	0.560827	0.197384	2.8413	0.118081	5.8695	2.34706	1	90	0.399874	0.399874	3.39E+06
apur_4430_105	Lower Jaw	Left	7.53393	t10	6.02916	0.508373	0.266142	1.91016	0.155233	6.08083	2.34706	1	90	0.385977	0.385977	2.49E+06
apur_4430_105	Lower Jaw	Left	7.53393	t11	6.24516	0.537113	0.272274	1.97269	0.14763	6.30806	2.34706	1	90	0.372073	0.372073	2.52E+06
apur_4430_105	Lower Jaw	Left	7.53393	t12	6.34161	0.501577	0.212889	2.35605	0.108294	6.41456	2.34706	1	90	0.365895	0.365895	3.38E+06
apur_4430_105	Lower Jaw	Left	7.53393	t13	6.54545	0.40257	0.162849	2.47205	0.0650156	6.63509	2.34706	1	90	0.353734	0.353734	5.44E+06
apur_4430_105	Lower Jaw	Left	7.53393	t14	6.62535	0.478836	0.208968	2.29144	0.0978653	6.74823	2.34706	1	90	0.347804	0.347804	3.55E+06
apur_4430_105	Lower Jaw	Left	7.53393	t15	6.71806	0.441133	0.22715	1.94203	0.110778	6.96264	2.34706	1	90	0.337093	0.337093	3.04E+06
apur_4430_105	Lower Jaw	Left	7.53393	t16	6.70149	0.537064	0.28918	1.85719	0.1773	6.84274	2.34706	1	90	0.343	0.343	1.93E+06
apur_4430_105	Lower Jaw	Left	7.53393	t17	7.05328	0.413891	0.18435	2.24514	0.0761557	7.21084	2.34706	1	90	0.32549	0.32549	4.27E+06
apur_4430_105	Lower Jaw	Left	7.53393	t18	7.08602	0.381656	0.160868	2.37248	0.0598487	7.22519	2.34706	1	90	0.324844	0.324844	5.43E+06
apur_4430_105	Lower Jaw	Left	7.53393	t19	7.14576	0.423317	0.179822	2.35409	0.0768872	7.32332	2.34706	1	90	0.320491	0.320491	4.17E+06
apur_4430_105	Lower Jaw	Left	7.53393	t20	7.0153	0.383428	0.167707	2.28629	0.0699763	7.07432	2.34706	1	90	0.331771	0.331771	4.74E+06
apur_4430_105	Lower Jaw	Left	7.53393	t21	7.13951	0.540797	0.216082	2.50274	0.127459	7.46317	2.34706	1	90	0.314485	0.314485	2.47E+06
apur_4430_105	Lower Jaw	Left	7.53393	t22	7.29678	0.500497	0.249978	2.00217	0.141911	7.60783	2.34706	1	90	0.308506	0.308506	2.17E+06
apur_4430_105	Lower Jaw	Left	7.53393	t23	7.26966	0.402101	0.152072	2.64415	0.0646141	7.48003	2.34706	1	90	0.313777	0.313777	4.86E+06
apur_4430_105	Lower Jaw	Left	7.53393	t24	7.19581	0.36443	0.138717	2.62715	0.048443	7.34236	2.34706	1	90	0.31966	0.31966	6.60E+06
apur_4430_105	Lower Jaw	Left	7.53393	t25	7.2722	0.395643	0.138096	2.86499	0.0635331	7.51204	2.34706	1	90	0.31244	0.31244	4.92E+06
apur_4430_105	Lower Jaw	Left	7.53393	t26	7.33603	0.398496	0.149092	2.67283	0.0641337	7.49515	2.34706	1	90	0.313144	0.313144	4.88E+06
apur_4430_105	Lower Jaw	Left	7.53393	t27	7.45779	0.368488	0.158415	2.32609	0.0640574	7.69594	2.34706	1	90	0.304974	0.304974	4.76E+06
apur_4430_105	Upper Jaw	Left	2.18731	t1	2.60238	0.242922	0.111425	2.18015	0.0254732	2.58111	5.25051	1	90	2.03421	2.03421	7.99E+07
apur_4430_105	Upper Jaw	Left	2.18731	t2	2.56401	0.405262	0.17242	2.35043	0.0700129	2.6362	5.25051	1	90	1.9917	1.9917	2.84E+07
apur_4430_105	Upper Jaw	Left	2.18731	t3	2.39232	0.217182	0.104693	2.07447	0.0211061	2.44294	5.25051	1	90	2.14926	2.14926	1.02E+08
apur_4430_105	Upper Jaw	Left	2.18731	t4	2.32666	0.227744	0.0918453	2.47965	0.0219193	2.39021	5.25051	1	90	2.19668	2.19668	1.00E+08
apur_4430_105	Upper Jaw	Left	2.18731	t5	2.24033	0.223526	0.0839645	2.66215	0.0184885	2.27052	5.25051	1	90	2.31247	2.31247	1.25E+08
apur_4430_105	Upper Jaw	Left	2.18731	t6	2.14626	0.246022	0.104442	2.35559	0.0235178	2.19435	5.25051	1	90	2.39274	2.39274	1.02E+08
apur_4430_105	Upper Jaw	Left	2.18731	t7	2.06068	0.243766	0.0988879	2.46507	0.0230544	2.10961	5.25051	1	90	2.48885	2.48885	1.08E+08
apur_4430_105	Upper Jaw	Left	2.18731	t8	1.99985	0.234136	0.104575	2.23893	0.0243975	2.07495	5.25051	1	90	2.53043	2.53043	1.04E+08
apur_4430_105	Upper Jaw	Left	2.18731	t9	1.91459	0.23939	0.104939	2.28122	0.0228797	1.97045	5.25051	1	90	2.66463	2.66463	1.16E+08
apur_4430_105	Upper Jaw	Left	2.18731	t10	1.82112	0.258248	0.12542	2.05907	0.0303338	1.87628	5.25051	1	90	2.79836	2.79836	9.23E+07
apur_4430_105	Upper Jaw	Left	2.18731	t11	1.77995	0.25345	0.113719	2.22874	0.0295102	1.83642	5.25051	1	90	2.85911	2.85911	9.69E+07
apur_4430_105	Upper Jaw	Left	2.18731	t12	1.6976	0.198709	0.109061	1.82199	0.0225826	1.72531	5.25051	1	90	3.04322	3.04322	1.35E+08
apur_4430_105	Upper Jaw	Left	2.18731	t13	1.78162	0.248913	0.101921	2.44221	0.0235249	1.80837	5.25051	1	90	2.90345	2.90345	1.23E+08
apur_4430_105	Upper Jaw	Left	2.18731	t14	1.69937	0.254176	0.088414	2.87483	0.0212665	1.78198	5.25051	1	90	2.94644	2.94644	1.39E+08
apur_4430_105	Upper Jaw	Left	2.18731	t15	1.76116	0.533813	0.290719	1.83618	0.176118	2.19134	5.25051	1	90	2.39603	2.39603	1.36E+07
apur_4430_105	Upper Jaw	Left	2.18731	t16	1.60989	0.267851	0.116796	2.29333	0.0288581	1.71758	5.25051	1	90	3.05692	3.05692	1.06E+08
apur_4430_105	Upper Jaw	Left	2.18731	t17	1.52851	0.258879	0.102695	2.52085	0.0242501	1.61806	5.25051	1	90	3.24493	3.24493	1.34E+08
apur_4430_105	Upper Jaw	Left	2.18731	t18	1.57338	0.280916	0.102934	2.72908	0.0310037	1.62315	5.25051	1	90	3.23478	3.23478	1.04E+08
apur_4430_105	Upper Jaw	Left	2.18731	t19	1.59514	0.324078	0.136766	2.36959	0.0429485	1.74982	5.25051	1	90	3.00061	3.00061	6.99E+07
apur_4430_105	Upper Jaw	Left	2.18731	t20	1.49652	0.293178	0.102249	2.86729	0.0368495	1.56766	5.25051	1	90	3.34928	3.34928	9.09E+07
apur_4430_105	Upper Jaw	Left	2.18731	t21	1.42427	0.230015	0.118749	1.93699	0.025971	1.48707	5.25051	1	90	3.53077	3.53077	1.36E+08
apur_4430_105	Upper Jaw	Left	2.18731	t22	1.50805	0.317847	0.142822	2.22547	0.0433232	1.6717	5.25051	1	90	3.14082	3.14082	7.25E+07
apur_4430_105	Upper Jaw	Left	2.18731	t23	1.39376	0.26129	0.140217	1.86347	0.0350474	1.50694	5.25051	1	90	3.48423	3.48423	9.94E+07
apur_4430_105	Upper Jaw	Left	2.18731	t24	1.44501	0.300207	0.11974	2.50716	0.0397477	1.57811	5.25051	1	90	3.32709	3.32709	8.37E+07
apur_4430_105	Upper Jaw	Left	2.18731	t25	1.38816	0.259832	0.139386	1.86412	0.0370662	1.51885	5.25051	1	90	3.4569	3.4569	9.33E+07
apur_4430_105	Upper Jaw	Left	2.18731	t26	1.45174	0.313537	0.140432	2.23267	0.0382825	1.61181	5.25051	1	90	3.25753	3.25753	8.51E+07
apur_4430_105	Upper Jaw	Left	2.18731	t27	1.5113	0.332864	0.134947	2.46662	0.0494246	1.66681	5.25051	1	90	3.15003	3.15003	6.37E+07
apur_4430_105	Upper Jaw	Left	2.18731	t28	1.46636	0.349466	0.126404	2.76469	0.0464547	1.62583	5.25051	1	90	3.22943	3.22943	6.95E+07
apur_4430_105	Upper Jaw	Left	2.18731	t29	1.55084	0.40759	0.16106	2.53068	0.0684396	1.77709	5.25051	1	90	2.95456	2.95456	4.32E+07
apur_4430_105	Upper Jaw	Left	2.18731	t30	1.63791	0.562698	0.262314	2.14513	0.167431	2.09167	5.25051	1	90	2.5102	2.5102	1.50E+07
apur_4430_105	Upper Jaw	Left	2.18731	t31	1.52413	0.254812	0.115112	2.21361	0.0290983	1.64062	5.25051	1	90	3.20032	3.20032	1.10E+08
apur_4430_105	Upper Jaw	Left	2.18731	t32	1.47627	0.283268	0.155146	1.82581	0.0457167	1.62051	5.25051	1	90	3.24004	3.24004	7.09E+07
apur_4430_105	Upper Jaw	Left	2.18731	t33	1.60181	0.285515	0.155817	1.83238	0.0414482	1.75186	5.25051	1	90	2.99711	2.99711	7.23E+07
apur_4430_105	Upper Jaw	Left	2.18731	t34	1.55966	0.268533	0.139572	1.92397	0.0404848	1.6665	5.25051	1	90	3.15063	3.15063	7.78E+07
apur_4430_105	Upper Jaw	Left	2.18731	t35	1.65418	0.348084	0.146272	2.3797	0.0474428	1.8134	5.25051	1	90	2.89539	2.89539	6.10E+07
apur_4430_105	Upper Jaw	Left	2.18731	t36	1.73801	0.333049	0.147434	2.25897	0.0440816	1.89443	5.25051	1	90	2.77155	2.77155	6.29E+07
apur_4430_105	Upper Jaw	Left	2.18731	t37	1.87848	0.59781	0.259964	2.29959	0.199328	2.36112	5.25051	1	90	2.22374	2.22374	1.12E+07
apur_4430_105	Upper Jaw	Left	2.18731	t38	1.72017	0.352976	0.134342	2.62745	0.0443388	1.86776	5.25051	1	90	2.81113	2.81113	6.34E+07
apur_4430_105	Upper Jaw	Left	2.18731	t39	1.85511	0.435027	0.148909	2.92143	0.0674003	2.03361	5.25051	1	90	2.58186	2.58186	3.83E+07
apur_4430_105	Upper Jaw	Left	2.18731	t40	1.62267	0.297823	0.151793	1.96203	0.0501698	1.7695	5.25051	1	90	2.96724	2.96724	5.91E+07
apur_4430_105	Upper Jaw	Left	2.18731	t41	1.7585	0.382769	0.137223	2.78939	0.0495448	1.89277	5.25051	1	90	2.77398	2.77398	5.60E+07
apur_4430_105	Upper Jaw	Left	2.18731	t42	1.79167	0.378375	0.161519	2.3426	0.0590288	1.89889	5.25051	1	90	2.76504	2.76504	4.68E+07
apur_4430_105	Lower Jaw	Right	7.41192	t1	4.05406	0.445449	0.18927	2.35351	0.0962638	4.25061	2.10717	1	90	0.495734	0.495734	5.15E+06
apur_4430_105	Lower Jaw	Right	7.41192	t2	5.41105	0.40561	0.199678	2.03132	0.0866045	5.41572	2.10717	1	90	0.389085	0.389085	4.49E+06
apur_4430_105	Lower Jaw	Right	7.41192	t3	5.58523	0.641768	0.313725	2.04564	0.231997	5.59065	2.10717	1	90	0.37691	0.37691	1.62E+06
apur_4430_105	Lower Jaw	Right	7.41192	t4	5.78059	0.405355	0.164045	2.471	0.0711295	5.77213	2.10717	1	90	0.36506	0.36506	5.13E+06
apur_4430_105	Lower Jaw	Right	7.41192	t5	5.89035	0.432013	0.170871	2.52829	0.0722318	6.01081	2.10717	1	90	0.350564	0.350564	4.85E+06
apur_4430_105	Lower Jaw	Right	7.41192	t6	6.0255	0.411186	0.171009	2.40447	0.0802984	6.13863	2.10717	1	90	0.343264	0.343264	4.27E+06
apur_4430_105	Lower Jaw	Right	7.41192	t7	6.07991	0.60414	0.31458	1.92046	0.21092	6.13403	2.10717	1	90	0.343522	0.343522	1.63E+06
apur_4430_105	Lower Jaw	Right	7.41192	t8	6.16029	0.421678	0.159306	2.64698	0.0706768	6.27028	2.10717	1	90	0.336057	0.336057	4.75E+06
apur_4430_105	Lower Jaw	Right	7.41192	t9	6.27421	0.422055	0.155887	2.70744	0.0731132	6.39545	2.10717	1	90	0.32948	0.32948	4.51E+06
apur_4430_105	Lower Jaw	Right	7.41192	t10	6.48586	0.404669	0.179501	2.25441	0.0670314	6.62382	2.10717	1	90	0.318121	0.318121	4.75E+06
apur_4430_105	Lower Jaw	Right	7.41192	t11	6.65305	0.39579	0.186095	2.12682	0.0808418	6.81089	2.10717	1	90	0.309383	0.309383	3.83E+06
apur_4430_105	Lower Jaw	Right	7.41192	t12	6.64444	0.393068	0.14165	2.77493	0.0603264	6.71465	2.10717	1	90	0.313817	0.313817	5.20E+06
apur_4430_105	Lower Jaw	Right	7.41192	t13	6.71958	0.374449	0.130479	2.8698	0.0509563	6.86049	2.10717	1	90	0.307146	0.307146	6.03E+06
apur_4430_105	Lower Jaw	Right	7.41192	t14	6.82072	0.307879	0.126376	2.43622	0.042253	6.97779	2.10717	1	90	0.301983	0.301983	7.15E+06
apur_4430_105	Lower Jaw	Right	7.41192	t15	6.91579	0.359535	0.113955	3.15507	0.0445104	7.05749	2.10717	1	90	0.298573	0.298573	6.71E+06
apur_4430_105	Lower Jaw	Right	7.41192	t16	6.71967	0.441266	0.233365	1.89089	0.139162	6.72611	2.10717	1	90	0.313283	0.313283	2.25E+06
apur_4430_105	Lower Jaw	Right	7.41192	t17	6.8713	0.405864	0.155512	2.60985	0.0604942	7.01333	2.10717	1	90	0.300453	0.300453	4.97E+06
apur_4430_105	Lower Jaw	Right	7.41192	t18	6.99723	0.402144	0.160905	2.49927	0.0646681	7.14305	2.10717	1	90	0.294997	0.294997	4.56E+06
apur_4430_105	Lower Jaw	Right	7.41192	t19	6.87609	0.427619	0.173904	2.45894	0.0833224	6.8729	2.10717	1	90	0.306592	0.306592	3.68E+06
apur_4430_105	Lower Jaw	Right	7.41192	t20	6.95095	0.379511	0.156301	2.42807	0.0617981	7.09594	2.10717	1	90	0.296955	0.296955	4.81E+06
apur_4430_105	Lower Jaw	Right	7.41192	t21	7.0424	0.37283	0.13933	2.67587	0.051039	7.20056	2.10717	1	90	0.29264	0.29264	5.73E+06
apur_4430_105	Lower Jaw	Right	7.41192	t22	7.14307	0.383951	0.152397	2.51941	0.0602252	7.28131	2.10717	1	90	0.289395	0.289395	4.81E+06
apur_4430_105	Lower Jaw	Right	7.41192	t23	7.136	0.387261	0.182085	2.12681	0.072867	7.29104	2.10717	1	90	0.289009	0.289009	3.97E+06
apur_4430_105	Upper Jaw	Right	2.12343	t1	2.21615	0.178453	0.102125	1.74739	0.0213297	2.28784	5.27882	1	90	2.30733	2.30733	1.08E+08
apur_4430_105	Upper Jaw	Right	2.12343	t2	2.13232	0.228191	0.115957	1.96789	0.0256257	2.17524	5.27882	1	90	2.42677	2.42677	9.47E+07
apur_4430_105	Upper Jaw	Right	2.12343	t3	1.9644	0.242202	0.0998638	2.42532	0.0229522	1.98871	5.27882	1	90	2.65439	2.65439	1.16E+08
apur_4430_105	Upper Jaw	Right	2.12343	t4	1.88287	0.244081	0.107102	2.27896	0.0214277	1.94517	5.27882	1	90	2.71381	2.71381	1.27E+08
apur_4430_105	Upper Jaw	Right	2.12343	t5	1.90829	0.482289	0.223232	2.16048	0.129717	2.27152	5.27882	1	90	2.32392	2.32392	1.79E+07
apur_4430_105	Upper Jaw	Right	2.12343	t6	1.76392	0.247778	0.103111	2.40302	0.0250873	1.82808	5.27882	1	90	2.88763	2.88763	1.15E+08
apur_4430_105	Upper Jaw	Right	2.12343	t7	1.65131	0.214607	0.110436	1.94328	0.0254368	1.72537	5.27882	1	90	3.05952	3.05952	1.20E+08
apur_4430_105	Upper Jaw	Right	2.12343	t8	1.71293	0.235345	0.145489	1.61761	0.0295348	1.72402	5.27882	1	90	3.06192	3.06192	1.04E+08
apur_4430_105	Upper Jaw	Right	2.12343	t9	1.62227	0.198936	0.106157	1.87397	0.0232794	1.6305	5.27882	1	90	3.23754	3.23754	1.39E+08
apur_4430_105	Upper Jaw	Right	2.12343	t10	1.71063	0.290256	0.121347	2.39194	0.037765	1.74254	5.27882	1	90	3.02938	3.02938	8.02E+07
apur_4430_105	Upper Jaw	Right	2.12343	t11	1.59461	0.17685	0.0969292	1.82453	0.017068	1.64363	5.27882	1	90	3.21168	3.21168	1.88E+08
apur_4430_105	Upper Jaw	Right	2.12343	t12	1.53842	0.173479	0.0858381	2.021	0.0136137	1.62357	5.27882	1	90	3.25137	3.25137	2.39E+08
apur_4430_105	Upper Jaw	Right	2.12343	t13	1.51883	0.222256	0.108991	2.03921	0.0223564	1.619	5.27882	1	90	3.26055	3.26055	1.46E+08
apur_4430_105	Upper Jaw	Right	2.12343	t14	1.61264	0.266876	0.122403	2.1803	0.0331875	1.74131	5.27882	1	90	3.03153	3.03153	9.13E+07
apur_4430_105	Upper Jaw	Right	2.12343	t15	1.54772	0.26189	0.123207	2.1256	0.0302483	1.65922	5.27882	1	90	3.1815	3.1815	1.05E+08
apur_4430_105	Upper Jaw	Right	2.12343	t16	1.42945	0.204294	0.0998041	2.04695	0.019077	1.50662	5.27882	1	90	3.50374	3.50374	1.84E+08
apur_4430_105	Upper Jaw	Right	2.12343	t17	1.52409	0.264553	0.109628	2.4132	0.0296904	1.63782	5.27882	1	90	3.22307	3.22307	1.09E+08
apur_4430_105	Upper Jaw	Right	2.12343	t18	1.53024	0.208362	0.103848	2.00642	0.0237753	1.56233	5.27882	1	90	3.3788	3.3788	1.42E+08
apur_4430_105	Upper Jaw	Right	2.12343	t19	1.54749	0.217256	0.0981448	2.21362	0.0213826	1.58725	5.27882	1	90	3.32576	3.32576	1.56E+08
apur_4430_105	Upper Jaw	Right	2.12343	t20	1.55869	0.333684	0.126218	2.64371	0.0406383	1.73891	5.27882	1	90	3.03571	3.03571	7.47E+07
apur_4430_105	Upper Jaw	Right	2.12343	t21	1.44414	0.237247	0.098571	2.40686	0.0210412	1.51666	5.27882	1	90	3.48054	3.48054	1.65E+08
apur_4430_105	Upper Jaw	Right	2.12343	t22	1.60169	0.30561	0.141572	2.15869	0.045525	1.757	5.27882	1	90	3.00446	3.00446	6.60E+07
apur_4430_105	Upper Jaw	Right	2.12343	t23	1.62412	0.287875	0.116997	2.46054	0.0333498	1.75183	5.27882	1	90	3.01332	3.01332	9.04E+07
apur_4430_105	Upper Jaw	Right	2.12343	t24	1.54459	0.263334	0.0924095	2.84964	0.0219566	1.63538	5.27882	1	90	3.22789	3.22789	1.47E+08
apur_4430_105	Upper Jaw	Right	2.12343	t25	1.50209	0.247313	0.123826	1.99726	0.0282393	1.58019	5.27882	1	90	3.34063	3.34063	1.18E+08
apur_4430_105	Upper Jaw	Right	2.12343	t26	1.54259	0.231801	0.119978	1.93203	0.024554	1.63439	5.27882	1	90	3.22985	3.22985	1.32E+08
apur_4430_105	Upper Jaw	Right	2.12343	t27	1.62549	0.253345	0.10254	2.47069	0.0269111	1.71546	5.27882	1	90	3.07719	3.07719	1.14E+08
apur_4430_105	Upper Jaw	Right	2.12343	t28	1.61212	0.263793	0.120099	2.19647	0.033022	1.7175	5.27882	1	90	3.07355	3.07355	9.31E+07
apur_4430_105	Upper Jaw	Right	2.12343	t29	1.71252	0.341399	0.129412	2.63808	0.0462009	1.85056	5.27882	1	90	2.85255	2.85255	6.17E+07
apur_4430_105	Upper Jaw	Right	2.12343	t30	1.74228	0.276271	0.121775	2.2687	0.0330205	1.86745	5.27882	1	90	2.82676	2.82676	8.56E+07
apur_4430_105	Upper Jaw	Right	2.12343	t31	1.68061	0.262818	0.11454	2.29454	0.0295644	1.74973	5.27882	1	90	3.01693	3.01693	1.02E+08
apur_4430_105	Upper Jaw	Right	2.12343	t32	1.78303	0.260181	0.12737	2.04272	0.0377128	1.92735	5.27882	1	90	2.7389	2.7389	7.26E+07
apur_4430_105	Upper Jaw	Right	2.12343	t33	1.72426	0.258543	0.144964	1.78349	0.0356701	1.80658	5.27882	1	90	2.922	2.922	8.19E+07
apur_4430_105	Upper Jaw	Right	2.12343	t34	1.82987	0.263388	0.138074	1.90759	0.0386695	1.9811	5.27882	1	90	2.66459	2.66459	6.89E+07
apur_4430_105	Upper Jaw	Right	2.12343	t35	1.88199	0.313514	0.131775	2.37917	0.0431224	2.01291	5.27882	1	90	2.62248	2.62248	6.08E+07
apur_4430_105	Upper Jaw	Right	2.12343	t36	1.77415	0.278433	0.146666	1.89841	0.0411025	1.86688	5.27882	1	90	2.82762	2.82762	6.88E+07
apur_4430_105	Upper Jaw	Right	2.12343	t37	1.87231	0.359539	0.153051	2.34915	0.0516055	2.03097	5.27882	1	90	2.59915	2.59915	5.04E+07
apur_4430_105	Upper Jaw	Right	2.12343	t38	1.95216	0.384328	0.162735	2.36168	0.0613944	2.15431	5.27882	1	90	2.45035	2.45035	3.99E+07
apur_4430_105	Upper Jaw	Right	2.12343	t39	1.96594	0.422518	0.161307	2.61933	0.0577363	2.15896	5.27882	1	90	2.44507	2.44507	4.23E+07
apur_4430_105	Upper Jaw	Right	2.12343	t40	1.86276	0.350985	0.158822	2.20992	0.0520916	1.99879	5.27882	1	90	2.64101	2.64101	5.07E+07
apur_4430_105	Upper Jaw	Right	2.12343	t41	2.05835	0.44801	0.168844	2.6534	0.0736158	2.26193	5.27882	1	90	2.33377	2.33377	3.17E+07
apur_4431_110	Lower Jaw	Left	7.99335	t1	3.90414	0.399124	0.273309	1.46034	0.142119	4.07851	2.45066	1	90	0.60087	0.60087	4.23E+06
apur_4431_110	Lower Jaw	Left	7.99335	t2	4.36102	0.430044	0.242542	1.77307	0.114963	4.50335	2.45066	1	90	0.544185	0.544185	4.73E+06
apur_4431_110	Lower Jaw	Left	7.99335	t3	4.58914	0.450437	0.208961	2.1556	0.111452	4.62932	2.45066	1	90	0.529377	0.529377	4.75E+06
apur_4431_110	Lower Jaw	Left	7.99335	t4	4.97524	0.359644	0.170428	2.11024	0.0729861	5.08623	2.45066	1	90	0.481822	0.481822	6.60E+06
apur_4431_110	Lower Jaw	Left	7.99335	t5	5.24951	0.608061	0.16534	3.67764	0.067681	5.29708	2.45066	1	90	0.462643	0.462643	6.84E+06
apur_4431_110	Lower Jaw	Left	7.99335	t6	5.51473	0.374472	0.186222	2.01089	0.0805703	5.62531	2.45066	1	90	0.435648	0.435648	5.41E+06
apur_4431_110	Lower Jaw	Left	7.99335	t7	6.47258	0.651326	0.281568	2.31322	0.209517	6.37944	2.45066	1	90	0.384149	0.384149	1.83E+06
apur_4431_110	Lower Jaw	Left	7.99335	t8	6.54838	0.320503	0.18006	1.77997	0.0626677	6.51361	2.45066	1	90	0.376236	0.376236	6.00E+06
apur_4431_110	Lower Jaw	Left	7.99335	t9	6.6874	0.372325	0.199989	1.86172	0.0792655	6.6478	2.45066	1	90	0.368642	0.368642	4.65E+06
apur_4431_110	Lower Jaw	Left	7.99335	t10	6.93455	0.288027	0.193172	1.49104	0.0708635	6.97936	2.45066	1	90	0.351129	0.351129	4.96E+06
apur_4431_110	Lower Jaw	Left	7.99335	t11	7.04903	0.389395	0.184079	2.11537	0.0894494	7.05519	2.45066	1	90	0.347355	0.347355	3.88E+06
apur_4431_110	Lower Jaw	Left	7.99335	t12	7.04636	0.281603	0.175778	1.60204	0.0621625	7.07466	2.45066	1	90	0.346399	0.346399	5.57E+06
apur_4431_110	Lower Jaw	Left	7.99335	t13	7.25407	0.320078	0.156712	2.04246	0.0613406	7.26935	2.45066	1	90	0.337122	0.337122	5.50E+06
apur_4431_110	Lower Jaw	Left	7.99335	t14	7.31601	0.468538	0.243094	1.92739	0.130022	7.47705	2.45066	1	90	0.327757	0.327757	2.52E+06
apur_4431_110	Lower Jaw	Left	7.99335	t15	7.34337	0.362232	0.17902	2.02341	0.0867606	7.48217	2.45066	1	90	0.327533	0.327533	3.78E+06
apur_4431_110	Lower Jaw	Left	7.99335	t16	7.44649	0.358458	0.189509	1.89151	0.0774919	7.59392	2.45066	1	90	0.322713	0.322713	4.16E+06
apur_4431_110	Lower Jaw	Left	7.99335	t17	7.55374	0.520643	0.216838	2.40107	0.142333	7.83324	2.45066	1	90	0.312853	0.312853	2.20E+06
apur_4431_110	Lower Jaw	Left	7.99335	t18	7.42722	0.356884	0.184654	1.93272	0.0710883	7.53603	2.45066	1	90	0.325192	0.325192	4.57E+06
apur_4431_110	Lower Jaw	Left	7.99335	t19	7.53298	0.335071	0.142045	2.35891	0.055348	7.65556	2.45066	1	90	0.320114	0.320114	5.78E+06
apur_4431_110	Lower Jaw	Left	7.99335	t20	7.65978	0.399827	0.138805	2.8805	0.0545578	7.84497	2.45066	1	90	0.312386	0.312386	5.73E+06
apur_4431_110	Lower Jaw	Left	7.99335	t21	7.66101	0.286635	0.120896	2.37092	0.0400071	7.76852	2.45066	1	90	0.31546	0.31546	7.89E+06
apur_4431_110	Lower Jaw	Left	7.99335	t22	7.68583	0.279554	0.157038	1.78017	0.049476	7.80944	2.45066	1	90	0.313807	0.313807	6.34E+06
apur_4431_110	Lower Jaw	Left	7.99335	t23	7.63163	0.346427	0.166651	2.07876	0.0570067	7.69307	2.45066	1	90	0.318554	0.318554	5.59E+06
apur_4431_110	Lower Jaw	Left	7.99335	t24	7.79113	0.323057	0.131553	2.45572	0.0535504	7.9277	2.45066	1	90	0.309126	0.309126	5.77E+06
apur_4431_110	Lower Jaw	Left	7.99335	t25	7.89366	0.331573	0.161796	2.04933	0.0716849	8.0378	2.45066	1	90	0.304891	0.304891	4.25E+06
apur_4431_110	Lower Jaw	Left	7.99335	t26	7.84152	0.265294	0.161678	1.64087	0.054462	7.93143	2.45066	1	90	0.30898	0.30898	5.67E+06
apur_4431_110	Lower Jaw	Left	7.99335	t27	7.75958	0.329426	0.167006	1.97254	0.0604454	7.83602	2.45066	1	90	0.312743	0.312743	5.17E+06
apur_4431_110	Lower Jaw	Left	7.99335	t28	7.96892	0.329751	0.15025	2.19468	0.065269	8.05978	2.45066	1	90	0.30406	0.30406	4.66E+06
apur_4431_110	Upper Jaw	Left	2.03483	t1	3.04675	0.243145	0.16658	1.45963	0.0500601	3.09638	6.5442	1	90	2.1135	2.1135	4.22E+07
apur_4431_110	Upper Jaw	Left	2.03483	t2	2.871	0.286624	0.178843	1.60266	0.0559899	2.96372	6.5442	1	90	2.2081	2.2081	3.94E+07
apur_4431_110	Upper Jaw	Left	2.03483	t3	2.73496	0.209225	0.142104	1.47233	0.0343033	2.79748	6.5442	1	90	2.33932	2.33932	6.82E+07
apur_4431_110	Upper Jaw	Left	2.03483	t4	2.47255	0.238855	0.135318	1.76514	0.033363	2.54745	6.5442	1	90	2.56893	2.56893	7.70E+07
apur_4431_110	Upper Jaw	Left	2.03483	t5	2.20567	0.190858	0.100977	1.89012	0.0225091	2.27956	6.5442	1	90	2.87082	2.87082	1.28E+08
apur_4431_110	Upper Jaw	Left	2.03483	t6	2.13463	0.18639	0.125157	1.48925	0.027912	2.22515	6.5442	1	90	2.94101	2.94101	1.05E+08
apur_4431_110	Upper Jaw	Left	2.03483	t7	2.10811	0.297642	0.118262	2.51681	0.038226	2.20706	6.5442	1	90	2.96512	2.96512	7.76E+07
apur_4431_110	Upper Jaw	Left	2.03483	t8	2.01621	0.213499	0.114581	1.8633	0.0274765	2.13366	6.5442	1	90	3.06713	3.06713	1.12E+08
apur_4431_110	Upper Jaw	Left	2.03483	t9	1.94937	0.19331	0.0872131	2.21652	0.0167484	2.04006	6.5442	1	90	3.20784	3.20784	1.92E+08
apur_4431_110	Upper Jaw	Left	2.03483	t10	1.92479	0.497874	0.244164	2.0391	0.150458	2.26453	6.5442	1	90	2.88987	2.88987	1.92E+07
apur_4431_110	Upper Jaw	Left	2.03483	t11	1.86339	0.230466	0.105171	2.19135	0.0267112	2.00461	6.5442	1	90	3.26458	3.26458	1.22E+08
apur_4431_110	Upper Jaw	Left	2.03483	t12	1.8583	0.284012	0.125626	2.26078	0.0361138	2.0368	6.5442	1	90	3.21298	3.21298	8.90E+07
apur_4431_110	Upper Jaw	Left	2.03483	t13	1.80197	0.269014	0.0998117	2.69521	0.0276483	1.97301	6.5442	1	90	3.31687	3.31687	1.20E+08
apur_4431_110	Upper Jaw	Left	2.03483	t14	1.75188	0.260985	0.124116	2.10276	0.0387191	1.95085	6.5442	1	90	3.35455	3.35455	8.66E+07
apur_4431_110	Upper Jaw	Left	2.03483	t15	1.70019	0.269255	0.119111	2.26054	0.0374333	1.88022	6.5442	1	90	3.48056	3.48056	9.30E+07
apur_4431_110	Upper Jaw	Left	2.03483	t16	1.6321	0.26101	0.0989308	2.63831	0.0291301	1.81776	6.5442	1	90	3.60014	3.60014	1.24E+08
apur_4431_110	Upper Jaw	Left	2.03483	t17	1.66811	0.282422	0.111137	2.54122	0.0335453	1.82538	6.5442	1	90	3.58511	3.58511	1.07E+08
apur_4431_110	Upper Jaw	Left	2.03483	t18	1.58969	0.315148	0.121481	2.59423	0.0383232	1.80791	6.5442	1	90	3.61976	3.61976	9.45E+07
apur_4431_110	Upper Jaw	Left	2.03483	t19	1.64752	0.321294	0.134247	2.3933	0.0423984	1.83063	6.5442	1	90	3.57483	3.57483	8.43E+07
apur_4431_110	Upper Jaw	Left	2.03483	t20	1.5925	0.260762	0.108147	2.41119	0.0344354	1.76589	6.5442	1	90	3.7059	3.7059	1.08E+08
apur_4431_110	Upper Jaw	Left	2.03483	t21	1.53036	0.213729	0.126248	1.69293	0.0307966	1.68759	6.5442	1	90	3.87784	3.87784	1.26E+08
apur_4431_110	Upper Jaw	Left	2.03483	t22	1.65749	0.476266	0.243145	1.95878	0.156124	2.08658	6.5442	1	90	3.13634	3.13634	2.01E+07
apur_4431_110	Upper Jaw	Left	2.03483	t23	1.51893	0.268624	0.091255	2.94367	0.0255672	1.72191	6.5442	1	90	3.80055	3.80055	1.49E+08
apur_4431_110	Upper Jaw	Left	2.03483	t24	1.57996	0.296636	0.118959	2.49361	0.0354344	1.76332	6.5442	1	90	3.7113	3.7113	1.05E+08
apur_4431_110	Upper Jaw	Left	2.03483	t25	1.61167	0.314322	0.128097	2.45378	0.0482774	1.79623	6.5442	1	90	3.6433	3.6433	7.55E+07
apur_4431_110	Upper Jaw	Left	2.03483	t26	1.58205	0.272316	0.113864	2.39158	0.0320418	1.77282	6.5442	1	90	3.69141	3.69141	1.15E+08
apur_4431_110	Upper Jaw	Left	2.03483	t27	1.51907	0.231563	0.108509	2.13404	0.026207	1.64995	6.5442	1	90	3.96631	3.96631	1.51E+08
apur_4431_110	Upper Jaw	Left	2.03483	t28	1.57547	0.26753	0.120549	2.21927	0.0328151	1.75153	6.5442	1	90	3.73628	3.73628	1.14E+08
apur_4431_110	Upper Jaw	Left	2.03483	t29	1.58675	0.255838	0.114673	2.23103	0.0294257	1.75863	6.5442	1	90	3.7212	3.7212	1.26E+08
apur_4431_110	Upper Jaw	Left	2.03483	t30	1.64628	0.294049	0.117958	2.49282	0.0375748	1.85107	6.5442	1	90	3.53535	3.53535	9.41E+07
apur_4431_110	Upper Jaw	Left	2.03483	t31	1.70726	0.297741	0.130509	2.28138	0.0446456	1.89476	6.5442	1	90	3.45385	3.45385	7.74E+07
apur_4431_110	Upper Jaw	Left	2.03483	t32	1.68169	0.351634	0.128023	2.74665	0.0481501	1.89523	6.5442	1	90	3.45299	3.45299	7.17E+07
apur_4431_110	Upper Jaw	Left	2.03483	t33	1.58323	0.220236	0.117215	1.8789	0.0275252	1.70902	6.5442	1	90	3.82921	3.82921	1.39E+08
apur_4431_110	Upper Jaw	Left	2.03483	t34	1.64736	0.293169	0.108557	2.70061	0.0336091	1.83657	6.5442	1	90	3.56328	3.56328	1.06E+08
apur_4431_110	Upper Jaw	Left	2.03483	t35	1.70074	0.277424	0.105535	2.62874	0.033075	1.88414	6.5442	1	90	3.4733	3.4733	1.05E+08
apur_4431_110	Upper Jaw	Left	2.03483	t36	1.73662	0.280263	0.145757	1.92282	0.0458994	1.90439	6.5442	1	90	3.43638	3.43638	7.49E+07
apur_4431_110	Upper Jaw	Left	2.03483	t37	1.70041	0.253084	0.0971548	2.60496	0.0279024	1.86957	6.5442	1	90	3.50038	3.50038	1.25E+08
apur_4431_110	Upper Jaw	Left	2.03483	t38	1.66815	0.249853	0.103892	2.40492	0.0284592	1.81111	6.5442	1	90	3.61337	3.61337	1.27E+08
apur_4431_110	Upper Jaw	Left	2.03483	t39	1.75014	0.280109	0.105011	2.66742	0.0305553	1.93194	6.5442	1	90	3.38737	3.38737	1.11E+08
apur_4431_110	Upper Jaw	Left	2.03483	t40	1.80119	0.242439	0.100949	2.4016	0.0252684	1.95251	6.5442	1	90	3.3517	3.3517	1.33E+08
apur_4431_110	Upper Jaw	Left	2.03483	t41	1.78187	0.371806	0.124148	2.99486	0.0516987	2.02929	6.5442	1	90	3.22488	3.22488	6.24E+07
apur_4431_110	Upper Jaw	Left	2.03483	t42	1.78978	0.25509	0.102314	2.4932	0.0306162	1.94959	6.5442	1	90	3.3567	3.3567	1.10E+08
apur_4431_110	Upper Jaw	Left	2.03483	t43	1.72525	0.22874	0.110736	2.06563	0.0276594	1.87503	6.5442	1	90	3.49018	3.49018	1.26E+08
apur_4431_110	Upper Jaw	Left	2.03483	t44	1.86272	0.269223	0.100319	2.68367	0.0306086	2.04342	6.5442	1	90	3.20257	3.20257	1.05E+08
apur_4431_110	Upper Jaw	Left	2.03483	t45	1.85978	0.270581	0.108971	2.48304	0.0304333	2.04114	6.5442	1	90	3.20615	3.20615	1.05E+08
apur_4431_110	Upper Jaw	Left	2.03483	t46	1.79921	0.271424	0.116445	2.33092	0.0334499	1.97109	6.5442	1	90	3.3201	3.3201	9.93E+07
apur_4431_110	Upper Jaw	Left	2.03483	t47	1.93762	0.282789	0.112781	2.5074	0.0372673	2.12382	6.5442	1	90	3.08134	3.08134	8.27E+07
apur_4431_110	Upper Jaw	Left	2.03483	t48	1.92014	0.29878	0.143269	2.08545	0.0479848	2.10854	6.5442	1	90	3.10367	3.10367	6.47E+07
apur_4431_110	Upper Jaw	Left	2.03483	t49	2.03392	0.346222	0.178573	1.93883	0.0734071	2.33767	6.5442	1	90	2.79946	2.79946	3.81E+07
apur_4431_110	Lower Jaw	Right	7.91963	t1	3.47296	0.305204	0.188944	1.61531	0.0623207	3.61738	2.35429	1	90	0.650827	0.650827	1.04E+07
apur_4431_110	Lower Jaw	Right	7.91963	t2	3.66438	0.319788	0.208631	1.53279	0.0813027	3.64298	2.35429	1	90	0.646253	0.646253	7.95E+06
apur_4431_110	Lower Jaw	Right	7.91963	t3	4.29978	0.524296	0.289272	1.81246	0.176171	4.46448	2.35429	1	90	0.527338	0.527338	2.99E+06
apur_4431_110	Lower Jaw	Right	7.91963	t4	4.91992	0.348316	0.182382	1.90982	0.0645387	5.0179	2.35429	1	90	0.469178	0.469178	7.27E+06
apur_4431_110	Lower Jaw	Right	7.91963	t5	5.21968	0.427257	0.19078	2.23953	0.0836917	5.27825	2.35429	1	90	0.446036	0.446036	5.33E+06
apur_4431_110	Lower Jaw	Right	7.91963	t6	5.3793	0.318214	0.16875	1.88571	0.0732517	5.38731	2.35429	1	90	0.437006	0.437006	5.97E+06
apur_4431_110	Lower Jaw	Right	7.91963	t7	5.5063	0.359668	0.158394	2.27072	0.0613752	5.50927	2.35429	1	90	0.427332	0.427332	6.96E+06
apur_4431_110	Lower Jaw	Right	7.91963	t8	5.72332	0.394139	0.169175	2.32977	0.0721233	5.6891	2.35429	1	90	0.413824	0.413824	5.74E+06
apur_4431_110	Lower Jaw	Right	7.91963	t9	6.076	0.55813	0.237752	2.34753	0.161851	6.08278	2.35429	1	90	0.387041	0.387041	2.39E+06
apur_4431_110	Lower Jaw	Right	7.91963	t10	6.19521	0.329973	0.200654	1.64449	0.0746781	6.2283	2.35429	1	90	0.377998	0.377998	5.06E+06
apur_4431_110	Lower Jaw	Right	7.91963	t11	6.49405	0.314959	0.244977	1.28567	0.0770313	6.4739	2.35429	1	90	0.363658	0.363658	4.72E+06
apur_4431_110	Lower Jaw	Right	7.91963	t12	6.62853	0.304053	0.15975	1.9033	0.0604078	6.6023	2.35429	1	90	0.356586	0.356586	5.90E+06
apur_4431_110	Lower Jaw	Right	7.91963	t13	6.77361	0.300075	0.158753	1.8902	0.063916	6.75351	2.35429	1	90	0.348602	0.348602	5.45E+06
apur_4431_110	Lower Jaw	Right	7.91963	t14	6.9602	0.394576	0.183056	2.15549	0.0827927	6.97969	2.35429	1	90	0.337306	0.337306	4.07E+06
apur_4431_110	Lower Jaw	Right	7.91963	t15	7.15454	0.361893	0.162629	2.22527	0.0664844	7.14211	2.35429	1	90	0.329635	0.329635	4.96E+06
apur_4431_110	Lower Jaw	Right	7.91963	t16	7.27174	0.348831	0.155769	2.23941	0.0692091	7.27091	2.35429	1	90	0.323796	0.323796	4.68E+06
apur_4431_110	Lower Jaw	Right	7.91963	t17	7.34727	0.398167	0.167979	2.37034	0.0730746	7.45722	2.35429	1	90	0.315706	0.315706	4.32E+06
apur_4431_110	Lower Jaw	Right	7.91963	t18	7.35762	0.598068	0.253345	2.36069	0.157744	7.60542	2.35429	1	90	0.309554	0.309554	1.96E+06
apur_4431_110	Lower Jaw	Right	7.91963	t19	7.38417	0.3938	0.115701	3.40361	0.0533328	7.41791	2.35429	1	90	0.317379	0.317379	5.95E+06
apur_4431_110	Lower Jaw	Right	7.91963	t20	7.27034	0.533133	0.246462	2.16314	0.172791	7.39558	2.35429	1	90	0.318337	0.318337	1.84E+06
apur_4431_110	Lower Jaw	Right	7.91963	t21	7.47606	0.367709	0.142046	2.58865	0.0661692	7.54528	2.35429	1	90	0.312021	0.312021	4.72E+06
apur_4431_110	Lower Jaw	Right	7.91963	t22	7.53535	0.351866	0.129948	2.70774	0.0524127	7.6439	2.35429	1	90	0.307996	0.307996	5.88E+06
apur_4431_110	Lower Jaw	Right	7.91963	t23	7.64539	0.356414	0.156	2.2847	0.0681133	7.72659	2.35429	1	90	0.304699	0.304699	4.47E+06
apur_4431_110	Lower Jaw	Right	7.91963	t24	7.58727	0.382382	0.193485	1.97628	0.0840702	7.73986	2.35429	1	90	0.304177	0.304177	3.62E+06
apur_4431_110	Lower Jaw	Right	7.91963	t25	7.72465	0.326621	0.160213	2.03866	0.0612891	7.85595	2.35429	1	90	0.299682	0.299682	4.89E+06
apur_4431_110	Lower Jaw	Right	7.91963	t26	7.75843	0.367687	0.134113	2.74163	0.0536591	7.89217	2.35429	1	90	0.298307	0.298307	5.56E+06
apur_4431_110	Lower Jaw	Right	7.91963	t27	7.88565	0.45983	0.253841	1.81149	0.14344	8.00165	2.35429	1	90	0.294225	0.294225	2.05E+06
apur_4431_110	Lower Jaw	Right	7.91963	t28	7.86703	0.359953	0.144399	2.49277	0.0647044	7.99409	2.35429	1	90	0.294503	0.294503	4.55E+06
apur_4431_110	Upper Jaw	Right	2.22276	t1	2.66075	0.409038	0.178504	2.29148	0.0877454	2.5988	5.96294	1	90	2.2945	2.2945	2.61E+07
apur_4431_110	Upper Jaw	Right	2.22276	t2	2.29214	0.275682	0.175933	1.56697	0.054779	2.31086	5.96294	1	90	2.58041	2.58041	4.71E+07
apur_4431_110	Upper Jaw	Right	2.22276	t3	2.17295	0.222209	0.145145	1.53095	0.0349557	2.24255	5.96294	1	90	2.65901	2.65901	7.61E+07
apur_4431_110	Upper Jaw	Right	2.22276	t4	2.11708	0.212152	0.153368	1.38329	0.0343527	2.12969	5.96294	1	90	2.79992	2.79992	8.15E+07
apur_4431_110	Upper Jaw	Right	2.22276	t5	1.94649	0.180835	0.103918	1.74017	0.0211356	1.97478	5.96294	1	90	3.01955	3.01955	1.43E+08
apur_4431_110	Upper Jaw	Right	2.22276	t6	1.84798	0.190064	0.123228	1.54238	0.0284142	1.90705	5.96294	1	90	3.12679	3.12679	1.10E+08
apur_4431_110	Upper Jaw	Right	2.22276	t7	1.75068	0.16645	0.104504	1.59276	0.0238572	1.80792	5.96294	1	90	3.29824	3.29824	1.38E+08
apur_4431_110	Upper Jaw	Right	2.22276	t8	1.76503	0.127894	0.112549	1.13633	0.0197487	1.75891	5.96294	1	90	3.39014	3.39014	1.72E+08
apur_4431_110	Upper Jaw	Right	2.22276	t9	1.63149	0.216258	0.113563	1.90429	0.032466	1.7393	5.96294	1	90	3.42835	3.42835	1.06E+08
apur_4431_110	Upper Jaw	Right	2.22276	t10	1.69491	0.512392	0.254113	2.0164	0.156555	2.06639	5.96294	1	90	2.88568	2.88568	1.84E+07
apur_4431_110	Upper Jaw	Right	2.22276	t11	1.56114	0.206369	0.113843	1.81275	0.0242519	1.60025	5.96294	1	90	3.72625	3.72625	1.54E+08
apur_4431_110	Upper Jaw	Right	2.22276	t12	1.59821	0.25417	0.113094	2.24742	0.032583	1.67249	5.96294	1	90	3.5653	3.5653	1.09E+08
apur_4431_110	Upper Jaw	Right	2.22276	t13	1.50119	0.308174	0.130229	2.36641	0.0502319	1.63965	5.96294	1	90	3.63671	3.63671	7.24E+07
apur_4431_110	Upper Jaw	Right	2.22276	t14	1.63041	0.387244	0.160565	2.41176	0.0732089	1.72016	5.96294	1	90	3.46651	3.46651	4.74E+07
apur_4431_110	Upper Jaw	Right	2.22276	t15	1.44472	0.274149	0.125598	2.18276	0.036331	1.57505	5.96294	1	90	3.78588	3.78588	1.04E+08
apur_4431_110	Upper Jaw	Right	2.22276	t16	1.47889	0.31532	0.119679	2.63472	0.0440935	1.58694	5.96294	1	90	3.75752	3.75752	8.52E+07
apur_4431_110	Upper Jaw	Right	2.22276	t17	1.54617	0.302075	0.114846	2.63027	0.0435499	1.64541	5.96294	1	90	3.62399	3.62399	8.32E+07
apur_4431_110	Upper Jaw	Right	2.22276	t18	1.4409	0.218728	0.0994203	2.20004	0.0271461	1.53253	5.96294	1	90	3.89092	3.89092	1.43E+08
apur_4431_110	Upper Jaw	Right	2.22276	t19	1.488	0.291386	0.113505	2.56715	0.0439845	1.59238	5.96294	1	90	3.74468	3.74468	8.51E+07
apur_4431_110	Upper Jaw	Right	2.22276	t20	1.40239	0.240592	0.123153	1.9536	0.0317847	1.49623	5.96294	1	90	3.98532	3.98532	1.25E+08
apur_4431_110	Upper Jaw	Right	2.22276	t21	1.52479	0.300569	0.150638	1.9953	0.0536635	1.5968	5.96294	1	90	3.73432	3.73432	6.96E+07
apur_4431_110	Upper Jaw	Right	2.22276	t22	1.38167	0.246396	0.132194	1.8639	0.03495	1.51939	5.96294	1	90	3.92455	3.92455	1.12E+08
apur_4431_110	Upper Jaw	Right	2.22276	t23	1.49315	0.318849	0.137306	2.32218	0.0538121	1.59828	5.96294	1	90	3.73086	3.73086	6.93E+07
apur_4431_110	Upper Jaw	Right	2.22276	t24	1.3859	0.248632	0.114907	2.16378	0.036072	1.4981	5.96294	1	90	3.98034	3.98034	1.10E+08
apur_4431_110	Upper Jaw	Right	2.22276	t25	1.33412	0.228692	0.133153	1.71751	0.034652	1.43872	5.96294	1	90	4.14462	4.14462	1.20E+08
apur_4431_110	Upper Jaw	Right	2.22276	t26	1.54365	0.331173	0.151824	2.1813	0.0572505	1.63439	5.96294	1	90	3.64842	3.64842	6.37E+07
apur_4431_110	Upper Jaw	Right	2.22276	t27	1.46788	0.270952	0.10245	2.64473	0.0349102	1.56819	5.96294	1	90	3.80244	3.80244	1.09E+08
apur_4431_110	Upper Jaw	Right	2.22276	t28	1.54835	0.287999	0.140901	2.04399	0.0451285	1.59248	5.96294	1	90	3.74445	3.74445	8.30E+07
apur_4431_110	Upper Jaw	Right	2.22276	t29	1.44876	0.297411	0.118673	2.50614	0.042821	1.57766	5.96294	1	90	3.77961	3.77961	8.83E+07
apur_4431_110	Upper Jaw	Right	2.22276	t30	1.36545	0.259355	0.145598	1.78131	0.0462747	1.48415	5.96294	1	90	4.01774	4.01774	8.68E+07
apur_4431_110	Upper Jaw	Right	2.22276	t31	1.47994	0.268657	0.117521	2.28604	0.0393211	1.57639	5.96294	1	90	3.78266	3.78266	9.62E+07
apur_4431_110	Upper Jaw	Right	2.22276	t32	1.42259	0.234178	0.124278	1.88431	0.0363729	1.48633	5.96294	1	90	4.01186	4.01186	1.10E+08
apur_4431_110	Upper Jaw	Right	2.22276	t33	1.48801	0.260081	0.121651	2.13792	0.0357241	1.58057	5.96294	1	90	3.77265	3.77265	1.06E+08
apur_4431_110	Upper Jaw	Right	2.22276	t34	1.49192	0.276368	0.144138	1.91738	0.0436946	1.57715	5.96294	1	90	3.78083	3.78083	8.65E+07
apur_4431_110	Upper Jaw	Right	2.22276	t35	1.57733	0.279367	0.126095	2.21553	0.0424614	1.69577	5.96294	1	90	3.51637	3.51637	8.28E+07
apur_4431_110	Upper Jaw	Right	2.22276	t36	1.64051	0.296944	0.139313	2.13149	0.0500089	1.72885	5.96294	1	90	3.44907	3.44907	6.90E+07
apur_4431_110	Upper Jaw	Right	2.22276	t37	1.55116	0.317103	0.143838	2.20458	0.0502098	1.66837	5.96294	1	90	3.57411	3.57411	7.12E+07
apur_4431_110	Upper Jaw	Right	2.22276	t38	1.62007	0.313972	0.0941667	3.33421	0.0393969	1.7421	5.96294	1	90	3.42286	3.42286	8.69E+07
apur_4431_110	Upper Jaw	Right	2.22276	t39	1.71705	0.353764	0.166025	2.13079	0.0709225	1.83773	5.96294	1	90	3.24473	3.24473	4.58E+07
apur_4431_110	Upper Jaw	Right	2.22276	t40	1.63905	0.306765	0.108343	2.83142	0.0391922	1.74941	5.96294	1	90	3.40854	3.40854	8.70E+07
apur_4431_110	Upper Jaw	Right	2.22276	t41	1.56463	0.297043	0.146315	2.03017	0.0553924	1.69306	5.96294	1	90	3.522	3.522	6.36E+07
apur_4431_110	Upper Jaw	Right	2.22276	t42	1.7817	0.345313	0.223698	1.54366	0.105104	1.97975	5.96294	1	90	3.01196	3.01196	2.87E+07
apur_4431_110	Upper Jaw	Right	2.22276	t43	1.66015	0.315785	0.116721	2.70546	0.0418779	1.76127	5.96294	1	90	3.3856	3.3856	8.08E+07
apur_4431_110	Upper Jaw	Right	2.22276	t44	1.75116	0.315007	0.123673	2.54709	0.046674	1.83723	5.96294	1	90	3.24562	3.24562	6.95E+07
apur_4431_110	Upper Jaw	Right	2.22276	t45	1.6798	0.328717	0.137179	2.39627	0.048674	1.79194	5.96294	1	90	3.32766	3.32766	6.84E+07
apur_4431_110	Upper Jaw	Right	2.22276	t46	1.63628	0.261461	0.143499	1.82204	0.0426894	1.7025	5.96294	1	90	3.50246	3.50246	8.20E+07
apur_4431_110	Upper Jaw	Right	2.22276	t47	1.78184	0.334625	0.123597	2.70739	0.0451077	1.87887	5.96294	1	90	3.17368	3.17368	7.04E+07
apur_4431_110	Upper Jaw	Right	2.22276	t48	1.82973	0.323758	0.108474	2.98468	0.0485441	1.92625	5.96294	1	90	3.09562	3.09562	6.38E+07
apur_4431_110	Upper Jaw	Right	2.22276	t49	1.73494	0.311722	0.146664	2.12542	0.0489263	1.84699	5.96294	1	90	3.22847	3.22847	6.60E+07
apur_4431_110	Upper Jaw	Right	2.22276	t50	1.78135	0.305269	0.12082	2.52663	0.0451072	1.91658	5.96294	1	90	3.11123	3.11123	6.90E+07
apur_4431_110	Upper Jaw	Right	2.22276	t51	1.88257	0.292941	0.131406	2.22929	0.0414177	2.00056	5.96294	1	90	2.98064	2.98064	7.20E+07
apur_4431_110	Upper Jaw	Right	2.22276	t52	1.87669	0.337732	0.127315	2.65271	0.0461509	1.98313	5.96294	1	90	3.00683	3.00683	6.52E+07
apur_4431_110	Upper Jaw	Right	2.22276	t53	1.90233	0.33273	0.118951	2.79719	0.0476055	2.03076	5.96294	1	90	2.93631	2.93631	6.17E+07
apur_4431_110	Upper Jaw	Right	2.22276	t54	1.97102	0.350707	0.142812	2.45572	0.059626	2.09021	5.96294	1	90	2.8528	2.8528	4.78E+07
apur_4431_110	Upper Jaw	Right	2.22276	t55	2.03494	0.426252	0.176523	2.41472	0.0989008	2.32448	5.96294	1	90	2.56528	2.56528	2.59E+07
apur_4431_110	Upper Jaw	Right	2.22276	t56	2.05613	0.250969	0.152132	1.64968	0.0434782	2.16921	5.96294	1	90	2.7489	2.7489	6.32E+07
apur_4431_110	Upper Jaw	Right	2.22276	t57	2.16556	0.419496	0.203982	2.05654	0.105073	2.42793	5.96294	1	90	2.45598	2.45598	2.34E+07
apur_4431_110	Upper Jaw	Right	2.22276	t58	1.83989	0.222844	0.126087	1.76738	0.0349488	1.92005	5.96294	1	90	3.10562	3.10562	8.89E+07
apur_4431_110	Upper Jaw	Right	2.22276	t59	1.94447	0.256993	0.143761	1.78764	0.0444259	2.0664	5.96294	1	90	2.88567	2.88567	6.50E+07
apur_4431_110	Upper Jaw	Right	2.22276	t60	1.88123	0.302571	0.152411	1.98523	0.054519	1.97661	5.96294	1	90	3.01675	3.01675	5.53E+07
apur_4431_110	Upper Jaw	Right	2.22276	t61	2.02703	0.257642	0.146536	1.75822	0.0454368	2.11258	5.96294	1	90	2.82259	2.82259	6.21E+07
apur_fhl2022_107	Lower Jaw	Left	8.03157	t2	4.70771	0.502122	0.242899	2.0672	0.152751	4.78797	2.61857	1	90	0.546905	0.546905	3.58E+06
apur_fhl2022_107	Lower Jaw	Left	8.03157	t25	7.95579	0.539645	0.232025	2.3258	0.14577	8.12333	2.61857	1	90	0.322351	0.322351	2.21E+06
apur_fhl2022_107	Lower Jaw	Left	8.03157	t5	5.62462	0.450118	0.221611	2.03111	0.121277	5.65522	2.61857	1	90	0.463035	0.463035	3.82E+06
apur_fhl2022_107	Lower Jaw	Left	8.03157	t18	7.46957	0.438651	0.214891	2.04127	0.128555	7.49851	2.61857	1	90	0.349211	0.349211	2.72E+06
apur_fhl2022_107	Lower Jaw	Left	8.03157	t3	4.93961	0.41958	0.221309	1.8959	0.112107	4.98095	2.61857	1	90	0.525716	0.525716	4.69E+06
apur_fhl2022_107	Lower Jaw	Left	8.03157	t1	4.10301	0.410605	0.215485	1.90549	0.108103	4.11503	2.61857	1	90	0.636342	0.636342	5.89E+06
apur_fhl2022_107	Lower Jaw	Left	8.03157	t6	5.83144	0.441813	0.19486	2.26734	0.109134	5.81561	2.61857	1	90	0.450265	0.450265	4.13E+06
apur_fhl2022_107	Lower Jaw	Left	8.03157	t7	6.0355	0.394687	0.220298	1.7916	0.0924923	5.93999	2.61857	1	90	0.440837	0.440837	4.77E+06
apur_fhl2022_107	Lower Jaw	Left	8.03157	t4	5.139	0.379589	0.174619	2.17381	0.0768411	5.15062	2.61857	1	90	0.508398	0.508398	6.62E+06
apur_fhl2022_107	Lower Jaw	Left	8.03157	t14	7.18431	0.407025	0.161395	2.52192	0.0785837	7.21653	2.61857	1	90	0.362857	0.362857	4.62E+06
apur_fhl2022_107	Lower Jaw	Left	8.03157	t9	6.57331	0.372356	0.175478	2.12196	0.0729235	6.56009	2.61857	1	90	0.399166	0.399166	5.47E+06
apur_fhl2022_107	Lower Jaw	Left	8.03157	t10	6.86872	0.380711	0.165029	2.30693	0.0787125	6.86415	2.61857	1	90	0.381485	0.381485	4.85E+06
apur_fhl2022_107	Lower Jaw	Left	8.03157	t13	7.06777	0.297431	0.147336	2.01872	0.0531019	7.10103	2.61857	1	90	0.368758	0.368758	6.94E+06
apur_fhl2022_107	Lower Jaw	Left	8.03157	t16	7.36873	0.35617	0.157176	2.26605	0.061458	7.41771	2.61857	1	90	0.353015	0.353015	5.74E+06
apur_fhl2022_107	Lower Jaw	Left	8.03157	t8	6.20951	0.354228	0.148652	2.38293	0.0615742	6.25418	2.61857	1	90	0.41869	0.41869	6.80E+06
apur_fhl2022_107	Lower Jaw	Left	8.03157	t24	7.87037	0.341459	0.16774	2.03564	0.0670576	7.95988	2.61857	1	90	0.32897	0.32897	4.91E+06
apur_fhl2022_107	Lower Jaw	Left	8.03157	t23	7.92459	0.332431	0.132928	2.50084	0.0526872	8.05558	2.61857	1	90	0.325062	0.325062	6.17E+06
apur_fhl2022_107	Lower Jaw	Left	8.03157	t19	7.71322	0.321453	0.128767	2.49639	0.0465161	7.71977	2.61857	1	90	0.339203	0.339203	7.29E+06
apur_fhl2022_107	Lower Jaw	Left	8.03157	t26	8.00885	0.302749	0.162295	1.86543	0.0546609	8.17412	2.61857	1	90	0.320348	0.320348	5.86E+06
apur_fhl2022_107	Lower Jaw	Left	8.03157	t22	7.81817	0.285778	0.127456	2.24218	0.0422777	7.85468	2.61857	1	90	0.333376	0.333376	7.89E+06
apur_fhl2022_107	Lower Jaw	Left	8.03157	t20	7.68474	0.303999	0.115246	2.63782	0.0396532	7.78711	2.61857	1	90	0.336269	0.336269	8.48E+06
apur_fhl2022_107	Lower Jaw	Left	8.03157	t17	7.50439	0.298102	0.120703	2.46972	0.0419183	7.54294	2.61857	1	90	0.347154	0.347154	8.28E+06
apur_fhl2022_107	Lower Jaw	Left	8.03157	t11	6.95886	0.500728	0.257386	1.94544	0.171774	6.99663	2.61857	1	90	0.374261	0.374261	2.18E+06
apur_fhl2022_107	Lower Jaw	Left	8.03157	t15	7.40755	0.550191	0.225098	2.44423	0.150488	7.59799	2.61857	1	90	0.344639	0.344639	2.29E+06
apur_fhl2022_107	Upper Jaw	Left	2.23206	t44	2.15013	0.515267	0.218346	2.35986	0.153279	2.4395	5.72694	1	90	2.34758	2.34758	1.53E+07
apur_fhl2022_107	Upper Jaw	Left	2.23206	t39	2.0725	0.567377	0.249027	2.27837	0.17267	2.40966	5.72694	1	90	2.37666	2.37666	1.38E+07
apur_fhl2022_107	Upper Jaw	Left	2.23206	t18	1.61228	0.532122	0.226316	2.35123	0.141693	1.9132	5.72694	1	90	2.99339	2.99339	2.11E+07
apur_fhl2022_107	Upper Jaw	Left	2.23206	t12	1.76503	0.494784	0.231193	2.14013	0.137596	1.90907	5.72694	1	90	2.99987	2.99987	2.18E+07
apur_fhl2022_107	Upper Jaw	Left	2.23206	t22	1.6097	0.528577	0.227205	2.32643	0.143984	1.7668	5.72694	1	90	3.24142	3.24142	2.25E+07
apur_fhl2022_107	Upper Jaw	Left	2.23206	t36	1.95669	0.505272	0.200126	2.52477	0.11923	2.34362	5.72694	1	90	2.44363	2.44363	2.05E+07
apur_fhl2022_107	Upper Jaw	Left	2.23206	t8	2.03611	0.455427	0.205581	2.21532	0.115548	2.19547	5.72694	1	90	2.60853	2.60853	2.26E+07
apur_fhl2022_107	Upper Jaw	Left	2.23206	t41	1.95339	0.342106	0.157541	2.17153	0.0604414	2.02297	5.72694	1	90	2.83096	2.83096	4.68E+07
apur_fhl2022_107	Upper Jaw	Left	2.23206	t43	2.04734	0.368886	0.130591	2.82474	0.0559103	2.16799	5.72694	1	90	2.64159	2.64159	4.72E+07
apur_fhl2022_107	Upper Jaw	Left	2.23206	t2	2.47817	0.306169	0.131303	2.33178	0.046109	2.50702	5.72694	1	90	2.28436	2.28436	4.95E+07
apur_fhl2022_107	Upper Jaw	Left	2.23206	t40	2.01562	0.348077	0.117329	2.96668	0.0494306	2.15793	5.72694	1	90	2.6539	2.6539	5.37E+07
apur_fhl2022_107	Upper Jaw	Left	2.23206	t10	1.84382	0.293349	0.125972	2.32868	0.0422177	1.85319	5.72694	1	90	3.09032	3.09032	7.32E+07
apur_fhl2022_107	Upper Jaw	Left	2.23206	t37	1.91136	0.276721	0.131497	2.1044	0.0425484	2.02016	5.72694	1	90	2.83489	2.83489	6.66E+07
apur_fhl2022_107	Upper Jaw	Left	2.23206	t27	1.74254	0.27949	0.133159	2.09891	0.0421299	1.85693	5.72694	1	90	3.0841	3.0841	7.32E+07
apur_fhl2022_107	Upper Jaw	Left	2.23206	t28	1.81702	0.275604	0.128334	2.14755	0.0442603	1.94062	5.72694	1	90	2.95109	2.95109	6.67E+07
apur_fhl2022_107	Upper Jaw	Left	2.23206	t42	1.89448	0.274598	0.123353	2.22611	0.0392523	1.93794	5.72694	1	90	2.95516	2.95516	7.53E+07
apur_fhl2022_107	Upper Jaw	Left	2.23206	t1	2.79266	0.249615	0.119473	2.08929	0.0354147	2.72635	5.72694	1	90	2.10059	2.10059	5.93E+07
apur_fhl2022_107	Upper Jaw	Left	2.23206	t24	1.48282	0.282706	0.132822	2.12847	0.0367133	1.53729	5.72694	1	90	3.72534	3.72534	1.01E+08
apur_fhl2022_107	Upper Jaw	Left	2.23206	t23	1.41563	0.246454	0.134487	1.83255	0.0350388	1.47244	5.72694	1	90	3.88943	3.88943	1.11E+08
apur_fhl2022_107	Upper Jaw	Left	2.23206	t26	1.64943	0.272615	0.118935	2.29213	0.0379372	1.80798	5.72694	1	90	3.16759	3.16759	8.35E+07
apur_fhl2022_107	Upper Jaw	Left	2.23206	t25	1.61302	0.316279	0.139095	2.27383	0.0496926	1.81469	5.72694	1	90	3.15588	3.15588	6.35E+07
apur_fhl2022_107	Upper Jaw	Left	2.23206	t35	1.90803	0.354084	0.151925	2.33065	0.0632994	2.01917	5.72694	1	90	2.83628	2.83628	4.48E+07
apur_fhl2022_107	Upper Jaw	Left	2.23206	t34	1.84479	0.265434	0.121201	2.19003	0.0348616	1.89575	5.72694	1	90	3.02094	3.02094	8.67E+07
apur_fhl2022_107	Upper Jaw	Left	2.23206	t38	1.80737	0.244054	0.114087	2.13918	0.0365558	1.86752	5.72694	1	90	3.06661	3.06661	8.39E+07
apur_fhl2022_107	Upper Jaw	Left	2.23206	t19	1.44924	0.263051	0.115842	2.27078	0.0334525	1.52746	5.72694	1	90	3.74933	3.74933	1.12E+08
apur_fhl2022_107	Upper Jaw	Left	2.23206	t14	1.55543	0.243	0.111785	2.17382	0.0333469	1.61485	5.72694	1	90	3.54642	3.54642	1.06E+08
apur_fhl2022_107	Upper Jaw	Left	2.23206	t28	1.81702	0.275604	0.114719	2.40243	0.0327475	1.94062	5.72694	1	90	2.95109	2.95109	9.01E+07
apur_fhl2022_107	Upper Jaw	Left	2.23206	t21	1.37846	0.272183	0.140259	1.94058	0.0445053	1.39038	5.72694	1	90	4.11896	4.11896	9.26E+07
apur_fhl2022_107	Upper Jaw	Left	2.23206	t5	2.21112	0.246669	0.119425	2.06547	0.0314987	2.24541	5.72694	1	90	2.55051	2.55051	8.10E+07
apur_fhl2022_107	Upper Jaw	Left	2.23206	t20	1.41407	0.248789	0.121925	2.0405	0.0322216	1.42992	5.72694	1	90	4.00507	4.00507	1.24E+08
apur_fhl2022_107	Upper Jaw	Left	2.23206	t29	1.66847	0.240521	0.110921	2.16841	0.0314944	1.74113	5.72694	1	90	3.28921	3.28921	1.04E+08
apur_fhl2022_107	Upper Jaw	Left	2.23206	t32	1.87994	0.300245	0.153024	1.96208	0.0545891	2.00542	5.72694	1	90	2.85574	2.85574	5.23E+07
apur_fhl2022_107	Upper Jaw	Left	2.23206	t17	1.55866	0.265618	0.110786	2.39757	0.0316595	1.63285	5.72694	1	90	3.50732	3.50732	1.11E+08
apur_fhl2022_107	Upper Jaw	Left	2.23206	t20	1.41407	0.248789	0.116719	2.13152	0.0404011	1.42992	5.72694	1	90	4.00507	4.00507	9.91E+07
apur_fhl2022_107	Upper Jaw	Left	2.23206	t15	1.57427	0.247382	0.116541	2.12271	0.0308357	1.5801	5.72694	1	90	3.62441	3.62441	1.18E+08
apur_fhl2022_107	Upper Jaw	Left	2.23206	t22	1.6097	0.528577	0.10834	4.87886	0.0299361	1.7668	5.72694	1	90	3.24142	3.24142	1.08E+08
apur_fhl2022_107	Upper Jaw	Left	2.23206	t13	1.62848	0.244265	0.109556	2.2296	0.0303121	1.6576	5.72694	1	90	3.45495	3.45495	1.14E+08
apur_fhl2022_107	Upper Jaw	Left	2.23206	t11	1.73018	0.237947	0.108532	2.19241	0.0291447	1.74033	5.72694	1	90	3.29071	3.29071	1.13E+08
apur_fhl2022_107	Upper Jaw	Left	2.23206	t3	2.37923	0.239432	0.0996776	2.40206	0.0277624	2.39865	5.72694	1	90	2.38756	2.38756	8.60E+07
apur_fhl2022_107	Upper Jaw	Left	2.23206	t31	1.67818	0.234378	0.103424	2.26619	0.031037	1.7186	5.72694	1	90	3.33233	3.33233	1.07E+08
apur_fhl2022_107	Upper Jaw	Left	2.23206	t16	1.50595	0.228155	0.10581	2.15627	0.0259239	1.54747	5.72694	1	90	3.70083	3.70083	1.43E+08
apur_fhl2022_107	Upper Jaw	Left	2.23206	t33	1.73596	0.24388	0.116889	2.08643	0.0345471	1.81285	5.72694	1	90	3.15908	3.15908	9.14E+07
apur_fhl2022_107	Upper Jaw	Left	2.23206	t30	1.75751	0.237677	0.0955937	2.48632	0.0272553	1.83612	5.72694	1	90	3.11904	3.11904	1.14E+08
apur_fhl2022_107	Upper Jaw	Left	2.23206	t9	1.92864	0.220189	0.108601	2.0275	0.0243877	1.92682	5.72694	1	90	2.97222	2.97222	1.22E+08
apur_fhl2022_107	Upper Jaw	Left	2.23206	t4	2.3164	0.221016	0.104131	2.12248	0.0234627	2.3097	5.72694	1	90	2.47952	2.47952	1.06E+08
apur_fhl2022_107	Upper Jaw	Left	2.23206	t6	2.1294	0.21231	0.0893267	2.37678	0.0218641	2.14936	5.72694	1	90	2.66449	2.66449	1.22E+08
apur_fhl2022_107	Upper Jaw	Left	2.23206	t7	2.0493	0.192008	0.0871275	2.20376	0.0175845	2.06635	5.72694	1	90	2.77152	2.77152	1.58E+08
apur_fhl2022_107	Lower Jaw	Right	7.89951	t21	7.81457	0.551413	0.241117	2.28691	0.153955	7.89121	2.45056	1	90	0.310543	0.310543	2.02E+06
apur_fhl2022_107	Lower Jaw	Right	7.89951	t2	4.36726	0.45638	0.231537	1.97109	0.131181	4.29799	2.45056	1	90	0.570165	0.570165	4.35E+06
apur_fhl2022_107	Lower Jaw	Right	7.89951	t4	5.36317	0.403828	0.208993	1.93226	0.104461	5.42606	2.45056	1	90	0.451628	0.451628	4.32E+06
apur_fhl2022_107	Lower Jaw	Right	7.89951	t1	3.82547	0.37289	0.199975	1.86469	0.101843	3.87316	2.45056	1	90	0.632704	0.632704	6.21E+06
apur_fhl2022_107	Lower Jaw	Right	7.89951	t5	5.57686	0.435352	0.187217	2.32539	0.0998271	5.58575	2.45056	1	90	0.438717	0.438717	4.39E+06
apur_fhl2022_107	Lower Jaw	Right	7.89951	t3	5.13401	0.392597	0.183895	2.1349	0.0868805	5.18683	2.45056	1	90	0.472459	0.472459	5.44E+06
apur_fhl2022_107	Lower Jaw	Right	7.89951	t14	7.25805	0.381818	0.171262	2.22944	0.0814686	7.28033	2.45056	1	90	0.3366	0.3366	4.13E+06
apur_fhl2022_107	Lower Jaw	Right	7.89951	t6	6.03729	0.371596	0.197178	1.88457	0.0780522	6.02787	2.45056	1	90	0.406538	0.406538	5.21E+06
apur_fhl2022_107	Lower Jaw	Right	7.89951	t12	7.01924	0.361383	0.184681	1.9568	0.0738792	7.02073	2.45056	1	90	0.349046	0.349046	4.72E+06
apur_fhl2022_107	Lower Jaw	Right	7.89951	t9	6.55521	0.357715	0.156626	2.28388	0.0673377	6.45507	2.45056	1	90	0.379634	0.379634	5.64E+06
apur_fhl2022_107	Lower Jaw	Right	7.89951	t13	7.07518	0.350344	0.145546	2.40711	0.0585563	7.10536	2.45056	1	90	0.344889	0.344889	5.89E+06
apur_fhl2022_107	Lower Jaw	Right	7.89951	t16	7.46021	0.327774	0.156414	2.09556	0.0589623	7.51124	2.45056	1	90	0.326253	0.326253	5.53E+06
apur_fhl2022_107	Lower Jaw	Right	7.89951	t19	7.66375	0.32794	0.145557	2.253	0.0590006	7.64103	2.45056	1	90	0.320711	0.320711	5.44E+06
apur_fhl2022_107	Lower Jaw	Right	7.89951	t18	7.61061	0.314089	0.132669	2.36746	0.0517612	7.67713	2.45056	1	90	0.319203	0.319203	6.17E+06
apur_fhl2022_107	Lower Jaw	Right	7.89951	t11	6.81075	0.302685	0.133197	2.27245	0.0467962	6.80842	2.45056	1	90	0.359931	0.359931	7.69E+06
apur_fhl2022_107	Lower Jaw	Right	7.89951	t15	7.33956	0.309621	0.144177	2.14752	0.0504004	7.3848	2.45056	1	90	0.331839	0.331839	6.58E+06
apur_fhl2022_107	Lower Jaw	Right	7.89951	t20	7.75733	0.282305	0.136143	2.0736	0.0457038	7.80501	2.45056	1	90	0.313973	0.313973	6.87E+06
apur_fhl2022_107	Lower Jaw	Right	7.89951	t22	7.80996	0.285239	0.13416	2.12611	0.0450059	7.94227	2.45056	1	90	0.308547	0.308547	6.86E+06
apur_fhl2022_107	Lower Jaw	Right	7.89951	t17	7.53524	0.3092	0.146991	2.10352	0.0515426	7.45413	2.45056	1	90	0.328752	0.328752	6.38E+06
apur_fhl2022_107	Lower Jaw	Right	7.89951	t10	6.72586	0.271297	0.119137	2.27718	0.0372942	6.68652	2.45056	1	90	0.366493	0.366493	9.83E+06
apur_fhl2022_107	Upper Jaw	Right	2.28535	t29	1.94405	0.590151	0.282711	2.08747	0.206962	2.29103	5.56324	1	90	2.42827	2.42827	1.17E+07
apur_fhl2022_107	Upper Jaw	Right	2.28535	t18	1.62144	0.561033	0.219902	2.55129	0.156805	1.90988	5.56324	1	90	2.91288	2.91288	1.86E+07
apur_fhl2022_107	Upper Jaw	Right	2.28535	t14	1.54174	0.523364	0.223528	2.34138	0.148543	1.87799	5.56324	1	90	2.96233	2.96233	1.99E+07
apur_fhl2022_107	Upper Jaw	Right	2.28535	t9	1.62169	0.498473	0.206299	2.41626	0.133238	1.91184	5.56324	1	90	2.90988	2.90988	2.18E+07
apur_fhl2022_107	Upper Jaw	Right	2.28535	t4	2.04489	0.433246	0.213635	2.02798	0.113306	2.26001	5.56324	1	90	2.4616	2.4616	2.17E+07
apur_fhl2022_107	Upper Jaw	Right	2.28535	t2	2.26561	0.440368	0.204407	2.15437	0.10395	2.40029	5.56324	1	90	2.31773	2.31773	2.23E+07
apur_fhl2022_107	Upper Jaw	Right	2.28535	t1	2.45183	0.389171	0.183166	2.12469	0.0734032	2.5182	5.56324	1	90	2.20921	2.20921	3.01E+07
apur_fhl2022_107	Upper Jaw	Right	2.28535	t35	2.16513	0.354573	0.145461	2.43759	0.0612455	2.37594	5.56324	1	90	2.34149	2.34149	3.82E+07
apur_fhl2022_107	Upper Jaw	Right	2.28535	t30	1.92922	0.345493	0.134004	2.57823	0.0561015	2.08657	5.56324	1	90	2.66622	2.66622	4.75E+07
apur_fhl2022_107	Upper Jaw	Right	2.28535	t33	2.07843	0.347996	0.135057	2.57666	0.0565082	2.234	5.56324	1	90	2.49026	2.49026	4.41E+07
apur_fhl2022_107	Upper Jaw	Right	2.28535	t22	1.6701	0.297589	0.127647	2.33135	0.0451328	1.80749	5.56324	1	90	3.07788	3.07788	6.82E+07
apur_fhl2022_107	Upper Jaw	Right	2.28535	t12	1.5566	0.288345	0.12354	2.33401	0.0427606	1.72202	5.56324	1	90	3.23065	3.23065	7.56E+07
apur_fhl2022_107	Upper Jaw	Right	2.28535	t34	2.06243	0.287398	0.131936	2.17831	0.0424089	2.13271	5.56324	1	90	2.60854	2.60854	6.15E+07
apur_fhl2022_107	Upper Jaw	Right	2.28535	t26	1.73825	0.291987	0.126706	2.30445	0.0422553	1.89656	5.56324	1	90	2.93333	2.93333	6.94E+07
apur_fhl2022_107	Upper Jaw	Right	2.28535	t15	1.52144	0.250024	0.122262	2.04499	0.0390344	1.69105	5.56324	1	90	3.28981	3.28981	8.43E+07
apur_fhl2022_107	Upper Jaw	Right	2.28535	t27	1.85612	0.293174	0.126025	2.32632	0.0410664	2.0165	5.56324	1	90	2.75886	2.75886	6.72E+07
apur_fhl2022_107	Upper Jaw	Right	2.28535	t32	1.85682	0.276925	0.123376	2.24455	0.0383066	1.97845	5.56324	1	90	2.81192	2.81192	7.34E+07
apur_fhl2022_107	Upper Jaw	Right	2.28535	t31	1.89089	0.277076	0.125896	2.20084	0.0410597	2.02894	5.56324	1	90	2.74194	2.74194	6.68E+07
apur_fhl2022_107	Upper Jaw	Right	2.28535	t25	1.78743	0.283946	0.127855	2.22084	0.0365878	1.95834	5.56324	1	90	2.8408	2.8408	7.76E+07
apur_fhl2022_107	Upper Jaw	Right	2.28535	t20	1.60981	0.283967	0.108638	2.61387	0.0365116	1.77873	5.56324	1	90	3.12765	3.12765	8.57E+07
apur_fhl2022_107	Upper Jaw	Right	2.28535	t24	1.6663	0.251771	0.110908	2.2701	0.0336334	1.80079	5.56324	1	90	3.08933	3.08933	9.19E+07
apur_fhl2022_107	Upper Jaw	Right	2.28535	t13	1.4974	0.264658	0.113198	2.33802	0.0325273	1.61196	5.56324	1	90	3.45122	3.45122	1.06E+08
apur_fhl2022_107	Upper Jaw	Right	2.28535	t23	1.56819	0.226701	0.120663	1.8788	0.0317752	1.70659	5.56324	1	90	3.25986	3.25986	1.03E+08
apur_fhl2022_107	Upper Jaw	Right	2.28535	t28	1.73566	0.251535	0.117888	2.13367	0.0320053	1.85227	5.56324	1	90	3.00346	3.00346	9.38E+07
apur_fhl2022_107	Upper Jaw	Right	2.28535	t16	1.45211	0.250199	0.1121	2.23192	0.0312486	1.59879	5.56324	1	90	3.47966	3.47966	1.11E+08
apur_fhl2022_107	Upper Jaw	Right	2.28535	t17	1.52454	0.218378	0.111508	1.95841	0.0298777	1.69659	5.56324	1	90	3.27907	3.27907	1.10E+08
apur_fhl2022_107	Upper Jaw	Right	2.28535	t21	1.50168	0.258908	0.114736	2.25656	0.031378	1.69591	5.56324	1	90	3.28038	3.28038	1.05E+08
apur_fhl2022_107	Upper Jaw	Right	2.28535	t7	1.73643	0.244652	0.104221	2.34743	0.0285908	1.81926	5.56324	1	90	3.05796	3.05796	1.07E+08
apur_fhl2022_107	Upper Jaw	Right	2.28535	t20	1.60981	0.283967	0.103431	2.74546	0.0270181	1.77873	5.56324	1	90	3.12765	3.12765	1.16E+08
apur_fhl2022_107	Upper Jaw	Right	2.28535	t5	1.8812	0.229093	0.114145	2.00703	0.0274882	1.98094	5.56324	1	90	2.80839	2.80839	1.02E+08
apur_fhl2022_107	Upper Jaw	Right	2.28535	t11	1.53103	0.22702	0.109874	2.06618	0.0279237	1.61958	5.56324	1	90	3.43499	3.43499	1.23E+08
apur_fhl2022_107	Upper Jaw	Right	2.28535	t8	1.66306	0.202586	0.0952766	2.1263	0.0230887	1.72331	5.56324	1	90	3.22823	3.22823	1.40E+08
apur_fhl2022_107	Upper Jaw	Right	2.28535	t6	1.80911	0.224186	0.103189	2.17257	0.0241346	1.87021	5.56324	1	90	2.97467	2.97467	1.23E+08
apur_fhl2022_107	Upper Jaw	Right	2.28535	t19	1.48551	0.201704	0.0909923	2.21672	0.0227042	1.63751	5.56324	1	90	3.39737	3.39737	1.50E+08
apur_fhl2022_107	Upper Jaw	Right	2.28535	t3	2.01953	0.187257	0.10083	1.85716	0.0198644	2.0802	5.56324	1	90	2.67438	2.67438	1.35E+08
xmuc_fhl2022_172	Lower Jaw	Left	7.605	t1	3.67865	0.366855	0.203113	1.80616	0.0852339	3.96163	2.70707	1	90	0.683322	0.683322	8.02E+06
xmuc_fhl2022_172	Lower Jaw	Left	7.605	t2	3.85181	0.37608	0.254577	1.47727	0.0960664	4.05991	2.70707	1	90	0.66678	0.66678	6.94E+06
xmuc_fhl2022_172	Lower Jaw	Left	7.605	t3	4.17021	0.484154	0.382759	1.2649	0.192354	4.47271	2.70707	1	90	0.605242	0.605242	3.15E+06
xmuc_fhl2022_172	Lower Jaw	Left	7.605	t4	4.45753	0.54364	0.305535	1.7793	0.180379	4.71796	2.70707	1	90	0.573779	0.573779	3.18E+06
xmuc_fhl2022_172	Lower Jaw	Left	7.605	t5	4.71167	0.538799	0.297632	1.81029	0.171262	4.96823	2.70707	1	90	0.544876	0.544876	3.18E+06
xmuc_fhl2022_172	Lower Jaw	Left	7.605	t6	4.9513	0.688399	0.398041	1.72947	0.313391	5.2653	2.70707	1	90	0.514134	0.514134	1.64E+06
xmuc_fhl2022_172	Lower Jaw	Left	7.605	t7	5.33805	0.735098	0.371597	1.97821	0.306324	5.61042	2.70707	1	90	0.482507	0.482507	1.58E+06
xmuc_fhl2022_172	Lower Jaw	Left	7.605	t8	5.67261	0.60101	0.347399	1.73002	0.232258	5.77984	2.70707	1	90	0.468364	0.468364	2.02E+06
xmuc_fhl2022_172	Lower Jaw	Left	7.605	t9	5.98517	0.583768	0.329425	1.77208	0.205543	6.12998	2.70707	1	90	0.441611	0.441611	2.15E+06
xmuc_fhl2022_172	Lower Jaw	Left	7.605	t10	6.21657	0.502991	0.322032	1.56193	0.177483	6.3331	2.70707	1	90	0.427447	0.427447	2.41E+06
xmuc_fhl2022_172	Lower Jaw	Left	7.605	t11	6.44556	0.414518	0.280514	1.47771	0.131687	6.47491	2.70707	1	90	0.418086	0.418086	3.17E+06
xmuc_fhl2022_172	Lower Jaw	Left	7.605	t12	6.57656	0.319059	0.239188	1.33393	0.0772826	6.61988	2.70707	1	90	0.40893	0.40893	5.29E+06
xmuc_fhl2022_172	Lower Jaw	Left	7.605	t13	6.95774	0.864917	0.543279	1.59203	0.530129	7.30233	2.70707	1	90	0.370713	0.370713	699287
xmuc_fhl2022_172	Lower Jaw	Left	7.605	t14	6.77742	0.330484	0.225182	1.46763	0.0756911	6.84519	2.70707	1	90	0.39547	0.39547	5.22E+06
xmuc_fhl2022_172	Lower Jaw	Left	7.605	t15	6.96224	0.372837	0.187944	1.98377	0.0612761	6.96274	2.70707	1	90	0.388793	0.388793	6.34E+06
xmuc_fhl2022_172	Lower Jaw	Left	7.605	t16	6.84308	0.256917	0.20967	1.22534	0.05807	6.92821	2.70707	1	90	0.390731	0.390731	6.73E+06
xmuc_fhl2022_172	Lower Jaw	Left	7.605	t17	7.01324	0.292482	0.185849	1.57376	0.0537731	7.13482	2.70707	1	90	0.379417	0.379417	7.06E+06
xmuc_fhl2022_172	Lower Jaw	Left	7.605	t18	6.97847	0.356886	0.21639	1.64927	0.085934	6.9872	2.70707	1	90	0.387432	0.387432	4.51E+06
xmuc_fhl2022_172	Lower Jaw	Left	7.605	t19	7.15461	0.35213	0.212034	1.66072	0.0738069	7.33453	2.70707	1	90	0.369085	0.369085	5.00E+06
xmuc_fhl2022_172	Lower Jaw	Left	7.605	t20	7.17306	0.249455	0.215891	1.15547	0.0562921	7.29492	2.70707	1	90	0.371089	0.371089	6.59E+06
xmuc_fhl2022_172	Lower Jaw	Left	7.605	t21	7.35299	0.259176	0.167532	1.54702	0.0457927	7.41521	2.70707	1	90	0.36507	0.36507	7.97E+06
xmuc_fhl2022_172	Lower Jaw	Right	7.53331	t23	6.92345	0.891081	0.540287	1.64928	0.55777	7.25379	2.58884	1	90	0.356895	0.356895	639860
xmuc_fhl2022_172	Lower Jaw	Right	7.53331	t24	7.28617	0.887495	0.524647	1.6916	0.479428	7.66072	2.58884	1	90	0.337937	0.337937	704876
xmuc_fhl2022_172	Lower Jaw	Right	7.53331	t6	5.11877	0.671501	0.380864	1.7631	0.305727	5.40083	2.58884	1	90	0.479342	0.479342	1.57E+06
xmuc_fhl2022_172	Lower Jaw	Right	7.53331	t7	5.40093	0.613384	0.387238	1.584	0.257701	5.62176	2.58884	1	90	0.460503	0.460503	1.79E+06
xmuc_fhl2022_172	Lower Jaw	Right	7.53331	t4	4.40974	0.570936	0.395248	1.4445	0.25282	4.686	2.58884	1	90	0.552463	0.552463	2.19E+06
xmuc_fhl2022_172	Lower Jaw	Right	7.53331	t3	4.16157	0.546856	0.346291	1.57918	0.251077	4.4846	2.58884	1	90	0.577274	0.577274	2.30E+06
xmuc_fhl2022_172	Lower Jaw	Right	7.53331	t5	4.71859	0.542306	0.353832	1.53267	0.227343	5.00472	2.58884	1	90	0.51728	0.51728	2.28E+06
xmuc_fhl2022_172	Lower Jaw	Right	7.53331	t8	5.73106	0.529073	0.374429	1.41301	0.207425	5.85994	2.58884	1	90	0.441786	0.441786	2.13E+06
xmuc_fhl2022_172	Lower Jaw	Right	7.53331	t9	6.23906	0.399625	0.303452	1.31693	0.135803	6.29453	2.58884	1	90	0.411285	0.411285	3.03E+06
xmuc_fhl2022_172	Lower Jaw	Right	7.53331	t10	6.47431	0.314082	0.258753	1.21383	0.0957808	6.54535	2.58884	1	90	0.395524	0.395524	4.13E+06
xmuc_fhl2022_172	Lower Jaw	Right	7.53331	t12	6.70806	0.382877	0.241238	1.58713	0.0884132	6.77464	2.58884	1	90	0.382137	0.382137	4.32E+06
xmuc_fhl2022_172	Lower Jaw	Right	7.53331	t14	6.8542	0.392402	0.21168	1.85375	0.0870985	6.88319	2.58884	1	90	0.37611	0.37611	4.32E+06
xmuc_fhl2022_172	Lower Jaw	Right	7.53331	t11	6.62074	0.284263	0.241748	1.17587	0.0787564	6.67016	2.58884	1	90	0.388123	0.388123	4.93E+06
xmuc_fhl2022_172	Lower Jaw	Right	7.53331	t13	6.87344	0.348065	0.200003	1.7403	0.0719405	6.90473	2.58884	1	90	0.374938	0.374938	5.21E+06
xmuc_fhl2022_172	Lower Jaw	Right	7.53331	t2	3.8773	0.284632	0.232962	1.2218	0.0681264	4.07487	2.58884	1	90	0.635318	0.635318	9.33E+06
xmuc_fhl2022_172	Lower Jaw	Right	7.53331	t18	7.22212	0.410643	0.268654	1.52852	0.106456	7.21043	2.58884	1	90	0.359041	0.359041	3.37E+06
xmuc_fhl2022_172	Lower Jaw	Right	7.53331	t17	7.04237	0.417007	0.242071	1.72267	0.110326	7.06526	2.58884	1	90	0.366418	0.366418	3.32E+06
xmuc_fhl2022_172	Lower Jaw	Right	7.53331	t21	7.35256	0.255408	0.231143	1.10498	0.0594821	7.43323	2.58884	1	90	0.348279	0.348279	5.86E+06
xmuc_fhl2022_172	Lower Jaw	Right	7.53331	t19	7.24197	0.241264	0.208792	1.15552	0.0516086	7.31943	2.58884	1	90	0.353694	0.353694	6.85E+06
xmuc_fhl2022_172	Lower Jaw	Right	7.53331	t1	3.75419	0.189415	0.192134	0.985853	0.0443586	3.89544	2.58884	1	90	0.664582	0.664582	1.50E+07
xmuc_fhl2022_172	Lower Jaw	Right	7.53331	t15	6.96296	0.274252	0.165377	1.65835	0.0487565	7.00415	2.58884	1	90	0.369615	0.369615	7.58E+06
xmuc_fhl2022_172	Lower Jaw	Right	7.53331	t16	7.02405	0.195962	0.128977	1.51936	0.0291787	7.1093	2.58884	1	90	0.364149	0.364149	1.25E+07
xmuc_fhl2022_172	Lower Jaw	Right	7.53331	t22	6.88829	0.345488	0.255602	1.35167	0.0938639	6.90912	2.58884	1	90	0.374699	0.374699	3.99E+06
xmuc_fhl2022_172	Upper Jaw	Left	1.87933	t1	2.76464	0.453982	0.251115	1.80787	0.121258	2.85198	5.82613	1	90	2.04284	2.04284	1.68E+07
xmuc_fhl2022_172	Upper Jaw	Left	1.87933	t2	2.49343	0.346062	0.309693	1.11743	0.115993	2.63564	5.82613	1	90	2.21052	2.21052	1.91E+07
xmuc_fhl2022_172	Upper Jaw	Left	1.87933	t3	2.29944	0.503655	0.292245	1.7234	0.147304	2.47982	5.82613	1	90	2.34942	2.34942	1.59E+07
xmuc_fhl2022_172	Upper Jaw	Left	1.87933	t4	2.07534	0.216459	0.199304	1.08608	0.0438865	2.13165	5.82613	1	90	2.73315	2.73315	6.23E+07
xmuc_fhl2022_172	Upper Jaw	Left	1.87933	t5	2.09596	0.423988	0.243198	1.74339	0.117017	2.35286	5.82613	1	90	2.47619	2.47619	2.12E+07
xmuc_fhl2022_172	Upper Jaw	Left	1.87933	t6	1.92538	0.392368	0.296547	1.32312	0.119853	2.19746	5.82613	1	90	2.6513	2.6513	2.21E+07
xmuc_fhl2022_172	Upper Jaw	Left	1.87933	t7	1.64556	0.269462	0.183224	1.47067	0.0458378	1.80752	5.82613	1	90	3.22327	3.22327	7.03E+07
xmuc_fhl2022_172	Upper Jaw	Left	1.87933	t8	1.5429	0.291378	0.179407	1.62412	0.0552416	1.71171	5.82613	1	90	3.40369	3.40369	6.16E+07
xmuc_fhl2022_172	Upper Jaw	Left	1.87933	t9	1.63464	0.44175	0.293271	1.50629	0.134076	1.94446	5.82613	1	90	2.99628	2.99628	2.23E+07
xmuc_fhl2022_172	Upper Jaw	Left	1.87933	t10	1.54023	0.201238	0.163785	1.22868	0.0300451	1.67049	5.82613	1	90	3.48767	3.48767	1.16E+08
xmuc_fhl2022_172	Upper Jaw	Left	1.87933	t11	1.48293	0.165976	0.162194	1.02332	0.0271876	1.62123	5.82613	1	90	3.59365	3.59365	1.32E+08
xmuc_fhl2022_172	Upper Jaw	Left	1.87933	t12	1.41625	0.237659	0.181221	1.31143	0.0429299	1.54802	5.82613	1	90	3.76361	3.76361	8.77E+07
xmuc_fhl2022_172	Upper Jaw	Left	1.87933	t13	1.48439	0.473559	0.292323	1.61998	0.151945	1.86913	5.82613	1	90	3.11703	3.11703	2.05E+07
xmuc_fhl2022_172	Upper Jaw	Left	1.87933	t14	1.38743	0.270342	0.190892	1.4162	0.0562143	1.54794	5.82613	1	90	3.76381	3.76381	6.70E+07
xmuc_fhl2022_172	Upper Jaw	Left	1.87933	t15	1.42131	0.549884	0.321107	1.71247	0.187665	1.82361	5.82613	1	90	3.19483	3.19483	1.70E+07
xmuc_fhl2022_172	Upper Jaw	Left	1.87933	t16	1.31488	0.21645	0.194141	1.11491	0.0467096	1.41363	5.82613	1	90	4.12139	4.12139	8.82E+07
xmuc_fhl2022_172	Upper Jaw	Left	1.87933	t17	1.36054	0.324255	0.181045	1.79102	0.0509394	1.61855	5.82613	1	90	3.5996	3.5996	7.07E+07
xmuc_fhl2022_172	Upper Jaw	Left	1.87933	t18	1.36086	0.489134	0.331158	1.47704	0.169734	1.79553	5.82613	1	90	3.24479	3.24479	1.91E+07
xmuc_fhl2022_172	Upper Jaw	Left	1.87933	t19	1.39531	0.271891	0.170046	1.59892	0.0494601	1.61591	5.82613	1	90	3.60548	3.60548	7.29E+07
xmuc_fhl2022_172	Upper Jaw	Left	1.87933	t20	1.3196	0.294077	0.164254	1.79038	0.0412933	1.54825	5.82613	1	90	3.76305	3.76305	9.11E+07
xmuc_fhl2022_172	Upper Jaw	Left	1.87933	t21	1.30641	0.281356	0.167527	1.67947	0.0471597	1.53318	5.82613	1	90	3.80004	3.80004	8.06E+07
xmuc_fhl2022_172	Upper Jaw	Left	1.87933	t22	1.40034	0.288241	0.180812	1.59415	0.0499774	1.64361	5.82613	1	90	3.54471	3.54471	7.09E+07
xmuc_fhl2022_172	Upper Jaw	Left	1.87933	t23	1.37116	0.543745	0.330224	1.64659	0.192119	1.83519	5.82613	1	90	3.17467	3.17467	1.65E+07
xmuc_fhl2022_172	Upper Jaw	Left	1.87933	t24	1.33884	0.250416	0.181089	1.38283	0.0473224	1.46242	5.82613	1	90	3.9839	3.9839	8.42E+07
xmuc_fhl2022_172	Upper Jaw	Left	1.87933	t25	1.33462	0.575206	0.388791	1.47947	0.251788	1.80884	5.82613	1	90	3.22093	3.22093	1.28E+07
xmuc_fhl2022_172	Upper Jaw	Left	1.87933	t26	1.4416	0.292278	0.164591	1.77578	0.0492737	1.61909	5.82613	1	90	3.59841	3.59841	7.30E+07
xmuc_fhl2022_172	Upper Jaw	Left	1.87933	t27	1.46105	0.226481	0.195368	1.15925	0.0503426	1.60436	5.82613	1	90	3.63144	3.63144	7.21E+07
xmuc_fhl2022_172	Upper Jaw	Left	1.87933	t28	1.50315	1.01854	0.620642	1.6411	0.682066	2.3186	5.82613	1	90	2.51278	2.51278	3.68E+06
xmuc_fhl2022_172	Upper Jaw	Left	1.87933	t29	1.77793	0.373383	0.279273	1.33698	0.100768	2.10827	5.82613	1	90	2.76346	2.76346	2.74E+07
xmuc_fhl2022_172	Upper Jaw	Right	1.82201	t26	1.68972	0.877779	0.540174	1.62499	0.563938	2.34871	5.80066	1	90	2.46972	2.46972	4.38E+06
xmuc_fhl2022_172	Upper Jaw	Right	1.82201	t11	1.54908	0.42923	0.304631	1.40902	0.149435	1.84556	5.80066	1	90	3.14304	3.14304	2.10E+07
xmuc_fhl2022_172	Upper Jaw	Right	1.82201	t17	1.36543	0.519001	0.303419	1.71051	0.151127	1.77734	5.80066	1	90	3.26368	3.26368	2.16E+07
xmuc_fhl2022_172	Upper Jaw	Right	1.82201	t18	1.42879	0.450475	0.279786	1.61007	0.142541	1.82895	5.80066	1	90	3.17158	3.17158	2.23E+07
xmuc_fhl2022_172	Upper Jaw	Right	1.82201	t20	1.46508	0.454583	0.305756	1.48675	0.128734	1.86768	5.80066	1	90	3.10582	3.10582	2.41E+07
xmuc_fhl2022_172	Upper Jaw	Right	1.82201	t5	2.08856	0.426263	0.283971	1.50108	0.124648	2.32254	5.80066	1	90	2.49755	2.49755	2.00E+07
xmuc_fhl2022_172	Upper Jaw	Right	1.82201	t8	1.76974	0.398758	0.269722	1.4784	0.113671	2.07245	5.80066	1	90	2.79894	2.79894	2.46E+07
xmuc_fhl2022_172	Upper Jaw	Right	1.82201	t6	1.89801	0.405892	0.240998	1.68421	0.100763	2.17483	5.80066	1	90	2.66718	2.66718	2.65E+07
xmuc_fhl2022_172	Upper Jaw	Right	1.82201	t1	2.64306	0.332544	0.257101	1.29344	0.101061	2.75539	5.80066	1	90	2.1052	2.1052	2.08E+07
xmuc_fhl2022_172	Upper Jaw	Right	1.82201	t14	1.46965	0.39051	0.22084	1.76829	0.0889868	1.77336	5.80066	1	90	3.271	3.271	3.68E+07
xmuc_fhl2022_172	Upper Jaw	Right	1.82201	t3	2.28754	0.355826	0.224494	1.58501	0.0927208	2.40762	5.80066	1	90	2.4093	2.4093	2.60E+07
xmuc_fhl2022_172	Upper Jaw	Right	1.82201	t25	1.48355	0.319383	0.236838	1.34853	0.0757072	1.75296	5.80066	1	90	3.30906	3.30906	4.37E+07
xmuc_fhl2022_172	Upper Jaw	Right	1.82201	t2	2.45323	0.272682	0.227376	1.19925	0.0742624	2.50593	5.80066	1	90	2.31477	2.31477	3.12E+07
xmuc_fhl2022_172	Upper Jaw	Right	1.82201	t24	1.45526	0.339523	0.236712	1.43433	0.0875581	1.68009	5.80066	1	90	3.45259	3.45259	3.94E+07
xmuc_fhl2022_172	Upper Jaw	Right	1.82201	t9	1.64738	0.241726	0.203418	1.18832	0.048554	1.76052	5.80066	1	90	3.29486	3.29486	6.79E+07
xmuc_fhl2022_172	Upper Jaw	Right	1.82201	t10	1.5366	0.258368	0.184895	1.39737	0.0414614	1.67811	5.80066	1	90	3.45666	3.45666	8.34E+07
xmuc_fhl2022_172	Upper Jaw	Right	1.82201	t4	2.13962	0.266974	0.158359	1.68588	0.0452303	2.28799	5.80066	1	90	2.53527	2.53527	5.61E+07
xmuc_fhl2022_172	Upper Jaw	Right	1.82201	t23	1.28273	0.343411	0.225055	1.5259	0.0723004	1.57951	5.80066	1	90	3.67245	3.67245	5.08E+07
xmuc_fhl2022_172	Upper Jaw	Right	1.82201	t19	1.34503	0.306196	0.190224	1.60966	0.0660848	1.54192	5.80066	1	90	3.76197	3.76197	5.69E+07
xmuc_fhl2022_172	Upper Jaw	Right	1.82201	t7	1.75606	0.232491	0.16467	1.41186	0.0390492	1.8964	5.80066	1	90	3.05878	3.05878	7.83E+07
xmuc_fhl2022_172	Upper Jaw	Right	1.82201	t21	1.35034	0.35983	0.192986	1.86454	0.0585201	1.64834	5.80066	1	90	3.51909	3.51909	6.01E+07
xmuc_fhl2022_172	Upper Jaw	Right	1.82201	t16	1.36809	0.238369	0.206589	1.15383	0.0522214	1.49392	5.80066	1	90	3.88284	3.88284	7.44E+07
xmuc_fhl2022_172	Upper Jaw	Right	1.82201	t12	1.46242	0.222154	0.167007	1.33021	0.0342405	1.60615	5.80066	1	90	3.61154	3.61154	1.05E+08
xmuc_fhl2022_172	Upper Jaw	Right	1.82201	t15	1.30398	0.315494	0.189912	1.66126	0.0569287	1.59721	5.80066	1	90	3.63175	3.63175	6.38E+07
xmuc_fhl2022_172	Upper Jaw	Right	1.82201	t22	1.30476	0.262378	0.184545	1.42175	0.0458432	1.55411	5.80066	1	90	3.73246	3.73246	8.14E+07
xmuc_fhl2022_172	Upper Jaw	Right	1.82201	t13	1.40888	0.197288	0.14561	1.35491	0.0271876	1.44039	5.80066	1	90	4.02714	4.02714	1.48E+08
xatr_4351_144	Lower Jaw	Left	6.98096	t1	3.71954	0.369643	0.256432	1.44148	0.12757	3.90107	2.78528	1	90	0.713978	0.713978	5.60E+06
xatr_4351_144	Lower Jaw	Left	6.98096	t2	3.8904	0.385436	0.276166	1.39567	0.142494	4.07812	2.78528	1	90	0.68298	0.68298	4.79E+06
xatr_4351_144	Lower Jaw	Left	6.98096	t3	4.05404	0.488599	0.314558	1.55329	0.182549	4.26413	2.78528	1	90	0.653188	0.653188	3.58E+06
xatr_4351_144	Lower Jaw	Left	6.98096	t4	4.27009	0.427509	0.299832	1.42583	0.146924	4.38883	2.78528	1	90	0.634629	0.634629	4.32E+06
xatr_4351_144	Lower Jaw	Left	6.98096	t5	4.56418	0.63492	0.359738	1.76495	0.283858	4.78397	2.78528	1	90	0.582211	0.582211	2.05E+06
xatr_4351_144	Lower Jaw	Left	6.98096	t6	4.95187	0.605381	0.3638	1.66405	0.285422	5.1065	2.78528	1	90	0.545438	0.545438	1.91E+06
xatr_4351_144	Lower Jaw	Left	6.98096	t7	5.35024	0.592208	0.340623	1.7386	0.260679	5.4823	2.78528	1	90	0.508049	0.508049	1.95E+06
xatr_4351_144	Lower Jaw	Left	6.98096	t8	5.6866	0.566376	0.324577	1.74497	0.239773	5.74609	2.78528	1	90	0.484725	0.484725	2.02E+06
xatr_4351_144	Lower Jaw	Left	6.98096	t9	6.01185	0.5081	0.316465	1.60555	0.214837	6.04605	2.78528	1	90	0.460677	0.460677	2.14E+06
xatr_4351_144	Lower Jaw	Left	6.98096	t10	6.25222	0.442991	0.239973	1.84601	0.137477	6.31649	2.78528	1	90	0.440953	0.440953	3.21E+06
xatr_4351_144	Lower Jaw	Left	6.98096	t11	6.41286	0.39701	0.236562	1.67825	0.108353	6.40549	2.78528	1	90	0.434827	0.434827	4.01E+06
xatr_4351_144	Lower Jaw	Left	6.98096	t12	6.5824	0.987192	0.540071	1.82789	0.642526	7.1367	2.78528	1	90	0.390275	0.390275	607408
xatr_4351_144	Lower Jaw	Left	6.98096	t13	6.52208	0.376404	0.195784	1.92255	0.0927834	6.5862	2.78528	1	90	0.422896	0.422896	4.56E+06
xatr_4351_144	Lower Jaw	Left	6.98096	t14	6.69825	0.357601	0.187748	1.90468	0.0846766	6.7803	2.78528	1	90	0.41079	0.41079	4.85E+06
xatr_4351_144	Lower Jaw	Left	6.98096	t15	6.74064	0.309078	0.161613	1.91246	0.0613355	6.78439	2.78528	1	90	0.410542	0.410542	6.69E+06
xatr_4351_144	Lower Jaw	Left	6.98096	t16	6.95137	0.78731	0.392926	2.00371	0.392834	7.46882	2.78528	1	90	0.37292	0.37292	949309
xatr_4351_144	Upper Jaw	Left	1.95246	t1	2.5546	0.396075	0.23796	1.66446	0.130522	2.67445	5.05935	1	90	1.89174	1.89174	1.45E+07
xatr_4351_144	Upper Jaw	Left	1.95246	t2	2.35036	0.326092	0.20425	1.59654	0.0836584	2.50342	5.05935	1	90	2.02098	2.02098	2.42E+07
xatr_4351_144	Upper Jaw	Left	1.95246	t3	2.14204	0.274273	0.176895	1.55048	0.0564333	2.23842	5.05935	1	90	2.26024	2.26024	4.01E+07
xatr_4351_144	Upper Jaw	Left	1.95246	t4	2.11339	0.458442	0.259463	1.76689	0.161847	2.3225	5.05935	1	90	2.17841	2.17841	1.35E+07
xatr_4351_144	Upper Jaw	Left	1.95246	t5	1.84797	0.481266	0.287518	1.67386	0.188897	2.12051	5.05935	1	90	2.38592	2.38592	1.26E+07
xatr_4351_144	Upper Jaw	Left	1.95246	t6	1.79942	0.257943	0.162303	1.58927	0.050267	1.88225	5.05935	1	90	2.68792	2.68792	5.35E+07
xatr_4351_144	Upper Jaw	Left	1.95246	t7	1.63872	0.252221	0.159015	1.58615	0.0528584	1.74749	5.05935	1	90	2.89521	2.89521	5.48E+07
xatr_4351_144	Upper Jaw	Left	1.95246	t8	1.55378	0.571843	0.324914	1.75998	0.237244	1.91093	5.05935	1	90	2.64758	2.64758	1.12E+07
xatr_4351_144	Upper Jaw	Left	1.95246	t9	1.48562	0.247539	0.151234	1.6368	0.0546035	1.62773	5.05935	1	90	3.10823	3.10823	5.69E+07
xatr_4351_144	Upper Jaw	Left	1.95246	t10	1.30644	0.249953	0.140606	1.77769	0.0447914	1.45276	5.05935	1	90	3.48258	3.48258	7.78E+07
xatr_4351_144	Upper Jaw	Left	1.95246	t11	1.23746	0.248629	0.147309	1.68781	0.0534789	1.38524	5.05935	1	90	3.65234	3.65234	6.83E+07
xatr_4351_144	Upper Jaw	Left	1.95246	t12	1.29544	0.543225	0.314016	1.72993	0.226063	1.67335	5.05935	1	90	3.02349	3.02349	1.34E+07
xatr_4351_144	Upper Jaw	Left	1.95246	t13	1.16519	0.244334	0.141572	1.72586	0.0430757	1.33408	5.05935	1	90	3.79239	3.79239	8.80E+07
xatr_4351_144	Upper Jaw	Left	1.95246	t14	1.17969	0.244964	0.154287	1.58772	0.0491353	1.33967	5.05935	1	90	3.77658	3.77658	7.69E+07
xatr_4351_144	Upper Jaw	Left	1.95246	t15	1.26809	0.532761	0.318093	1.67486	0.224336	1.64008	5.05935	1	90	3.08481	3.08481	1.38E+07
xatr_4351_144	Upper Jaw	Left	1.95246	t16	1.1414	0.241468	0.143485	1.68287	0.0423417	1.32355	5.05935	1	90	3.82256	3.82256	9.03E+07
xatr_4351_144	Upper Jaw	Left	1.95246	t17	1.24127	0.233713	0.126628	1.84566	0.0338854	1.37307	5.05935	1	90	3.68469	3.68469	1.09E+08
xatr_4351_144	Upper Jaw	Left	1.95246	t18	1.18365	0.2546	0.144581	1.76095	0.054266	1.35449	5.05935	1	90	3.73524	3.73524	6.88E+07
xatr_4351_144	Upper Jaw	Left	1.95246	t19	1.3469	0.544371	0.365603	1.48897	0.275786	1.74617	5.05935	1	90	2.8974	2.8974	1.05E+07
xatr_4351_144	Upper Jaw	Left	1.95246	t20	1.18334	0.264618	0.166692	1.58747	0.0493003	1.36927	5.05935	1	90	3.69492	3.69492	7.49E+07
xatr_4351_144	Upper Jaw	Left	1.95246	t21	1.29754	0.282768	0.138556	2.04081	0.0487455	1.48346	5.05935	1	90	3.41051	3.41051	7.00E+07
xatr_4351_144	Upper Jaw	Left	1.95246	t22	1.25023	0.264071	0.146195	1.80629	0.0552839	1.40772	5.05935	1	90	3.59399	3.59399	6.50E+07
xatr_4351_144	Upper Jaw	Left	1.95246	t23	1.36898	0.273354	0.1295	2.11084	0.0456714	1.51726	5.05935	1	90	3.33454	3.33454	7.30E+07
xatr_4351_144	Upper Jaw	Left	1.95246	t24	1.47253	0.265513	0.152989	1.73551	0.04874	1.58948	5.05935	1	90	3.18303	3.18303	6.53E+07
xatr_4351_144	Upper Jaw	Left	1.95246	t25	1.31731	0.272599	0.157123	1.73494	0.0566155	1.47529	5.05935	1	90	3.4294	3.4294	6.06E+07
xatr_4351_144	Upper Jaw	Left	1.95246	t26	1.44932	0.342591	0.186695	1.83504	0.0802989	1.71425	5.05935	1	90	2.95135	2.95135	3.68E+07
xatr_4351_144	Upper Jaw	Left	1.95246	t27	1.64323	0.38948	0.19784	1.96867	0.105562	1.90047	5.05935	1	90	2.66216	2.66216	2.52E+07
xatr_4351_144	Upper Jaw	Left	1.95246	t28	1.65262	1.06391	0.589588	1.8045	0.801091	2.55803	5.05935	1	90	1.97783	1.97783	2.47E+06
xatr_4351_144	Lower Jaw	Right	6.81167	t1	3.26722	0.36008	0.177979	2.02315	0.0818826	3.48038	2.69714	1	90	0.774957	0.774957	9.46E+06
xatr_4351_144	Lower Jaw	Right	6.81167	t2	3.4072	0.380709	0.246027	1.54743	0.119728	3.61219	2.69714	1	90	0.746678	0.746678	6.24E+06
xatr_4351_144	Lower Jaw	Right	6.81167	t3	3.59987	0.450134	0.265642	1.69451	0.14592	3.84342	2.69714	1	90	0.701755	0.701755	4.81E+06
xatr_4351_144	Lower Jaw	Right	6.81167	t4	4.14543	0.519388	0.309798	1.67653	0.202569	4.31821	2.69714	1	90	0.624598	0.624598	3.08E+06
xatr_4351_144	Lower Jaw	Right	6.81167	t5	4.41528	0.637171	0.340096	1.8735	0.289883	4.64109	2.69714	1	90	0.581144	0.581144	2.00E+06
xatr_4351_144	Lower Jaw	Right	6.81167	t6	4.96173	0.632028	0.344613	1.83402	0.285055	5.06727	2.69714	1	90	0.532268	0.532268	1.87E+06
xatr_4351_144	Lower Jaw	Right	6.81167	t7	5.26055	0.61677	0.335593	1.83785	0.264244	5.41922	2.69714	1	90	0.4977	0.4977	1.88E+06
xatr_4351_144	Lower Jaw	Right	6.81167	t8	5.63916	0.446742	0.310576	1.43843	0.20381	5.76963	2.69714	1	90	0.467473	0.467473	2.29E+06
xatr_4351_144	Lower Jaw	Right	6.81167	t9	5.99222	0.437673	0.255131	1.71548	0.153244	6.11014	2.69714	1	90	0.441421	0.441421	2.88E+06
xatr_4351_144	Lower Jaw	Right	6.81167	t10	6.20671	0.356364	0.224094	1.59024	0.0992016	6.2767	2.69714	1	90	0.429708	0.429708	4.33E+06
xatr_4351_144	Lower Jaw	Right	6.81167	t11	6.18139	0.355776	0.224084	1.58769	0.103666	6.21682	2.69714	1	90	0.433846	0.433846	4.19E+06
xatr_4351_144	Lower Jaw	Right	6.81167	t12	6.42789	0.353505	0.196976	1.79466	0.0908535	6.50276	2.69714	1	90	0.414769	0.414769	4.57E+06
xatr_4351_144	Lower Jaw	Right	6.81167	t13	6.49495	1.13013	0.55707	2.02871	0.8361	7.19819	2.69714	1	90	0.374697	0.374697	448149
xatr_4351_144	Lower Jaw	Right	6.81167	t14	6.61706	0.353646	0.174453	2.02717	0.0751511	6.71394	2.69714	1	90	0.401723	0.401723	5.35E+06
xatr_4351_144	Lower Jaw	Right	6.81167	t15	6.6557	0.350271	0.158904	2.2043	0.0713848	6.79655	2.69714	1	90	0.39684	0.39684	5.56E+06
xatr_4351_144	Lower Jaw	Right	6.81167	t16	6.81627	0.861231	0.406791	2.11713	0.424736	7.39415	2.69714	1	90	0.364767	0.364767	858808
xatr_4351_144	Upper Jaw	Right	1.92776	t1	2.45089	0.321638	0.18737	1.71659	0.0775992	2.57828	5.08863	1	90	1.97365	1.97365	2.54E+07
xatr_4351_144	Upper Jaw	Right	1.92776	t2	2.13509	0.261473	0.175331	1.49131	0.0583036	2.25035	5.08863	1	90	2.26126	2.26126	3.88E+07
xatr_4351_144	Upper Jaw	Right	1.92776	t3	2.01892	0.444575	0.28454	1.56243	0.16981	2.2486	5.08863	1	90	2.26302	2.26302	1.33E+07
xatr_4351_144	Upper Jaw	Right	1.92776	t4	1.68067	0.272795	0.140231	1.94532	0.0493352	1.80333	5.08863	1	90	2.82179	2.82179	5.72E+07
xatr_4351_144	Upper Jaw	Right	1.92776	t5	1.70888	0.518709	0.328002	1.58142	0.221428	2.04717	5.08863	1	90	2.48569	2.48569	1.12E+07
xatr_4351_144	Upper Jaw	Right	1.92776	t6	1.54542	0.23883	0.130233	1.83386	0.0410874	1.66498	5.08863	1	90	3.05627	3.05627	7.44E+07
xatr_4351_144	Upper Jaw	Right	1.92776	t7	1.45559	0.274614	0.151312	1.81489	0.0502044	1.58635	5.08863	1	90	3.20775	3.20775	6.39E+07
xatr_4351_144	Upper Jaw	Right	1.92776	t8	1.42623	0.54642	0.352893	1.5484	0.256701	1.79291	5.08863	1	90	2.8382	2.8382	1.11E+07
xatr_4351_144	Upper Jaw	Right	1.92776	t9	1.24769	0.240876	0.124445	1.9356	0.0372294	1.3907	5.08863	1	90	3.65905	3.65905	9.83E+07
xatr_4351_144	Upper Jaw	Right	1.92776	t10	1.20732	0.234768	0.154318	1.52132	0.0488977	1.34004	5.08863	1	90	3.79738	3.79738	7.77E+07
xatr_4351_144	Upper Jaw	Right	1.92776	t11	1.29781	0.510692	0.297811	1.71482	0.194904	1.6738	5.08863	1	90	3.04016	3.04016	1.56E+07
xatr_4351_144	Upper Jaw	Right	1.92776	t12	1.09284	0.271389	0.152658	1.77776	0.0548533	1.25927	5.08863	1	90	4.04094	4.04094	7.37E+07
xatr_4351_144	Upper Jaw	Right	1.92776	t13	1.20234	0.57608	0.312055	1.84608	0.242367	1.66724	5.08863	1	90	3.05213	3.05213	1.26E+07
xatr_4351_144	Upper Jaw	Right	1.92776	t14	1.12944	0.277162	0.114472	2.42123	0.0393419	1.32299	5.08863	1	90	3.84631	3.84631	9.78E+07
xatr_4351_144	Upper Jaw	Right	1.92776	t15	1.26167	0.363518	0.301729	1.20478	0.181148	1.52947	5.08863	1	90	3.32705	3.32705	1.84E+07
xatr_4351_144	Upper Jaw	Right	1.92776	t16	1.093	0.244126	0.141349	1.72712	0.0471109	1.23343	5.08863	1	90	4.12558	4.12558	8.76E+07
xatr_4351_144	Upper Jaw	Right	1.92776	t17	1.08888	0.248472	0.137748	1.80382	0.0466701	1.24593	5.08863	1	90	4.08419	4.08419	8.75E+07
xatr_4351_144	Upper Jaw	Right	1.92776	t18	1.20737	0.288297	0.164978	1.74749	0.0606732	1.39503	5.08863	1	90	3.64768	3.64768	6.01E+07
xatr_4351_144	Upper Jaw	Right	1.92776	t19	1.33047	0.580218	0.342965	1.69177	0.267156	1.79558	5.08863	1	90	2.83398	2.83398	1.06E+07
xatr_4351_144	Upper Jaw	Right	1.92776	t20	1.16442	0.263292	0.137658	1.91265	0.0461437	1.317	5.08863	1	90	3.86381	3.86381	8.37E+07
xatr_4351_144	Upper Jaw	Right	1.92776	t21	1.19113	0.278562	0.156406	1.78102	0.0606051	1.35312	5.08863	1	90	3.76066	3.76066	6.21E+07
xatr_4351_144	Upper Jaw	Right	1.92776	t22	1.29761	0.276449	0.145181	1.90417	0.0537545	1.44454	5.08863	1	90	3.52266	3.52266	6.55E+07
xatr_4351_144	Upper Jaw	Right	1.92776	t23	1.39257	0.328329	0.173239	1.89524	0.0708167	1.60456	5.08863	1	90	3.17135	3.17135	4.48E+07
xatr_4351_144	Upper Jaw	Right	1.92776	t24	1.28326	0.28627	0.162909	1.75724	0.0679463	1.43398	5.08863	1	90	3.5486	3.5486	5.22E+07
xatr_4351_144	Upper Jaw	Right	1.92776	t25	1.37465	0.311815	0.152475	2.04501	0.0565765	1.5889	5.08863	1	90	3.2026	3.2026	5.66E+07
xatr_4351_144	Upper Jaw	Right	1.92776	t26	1.52612	0.291001	0.165287	1.76058	0.0563726	1.73375	5.08863	1	90	2.93504	2.93504	5.21E+07
xatr_4351_144	Upper Jaw	Right	1.92776	t27	1.41085	0.322011	0.188522	1.70808	0.0839823	1.54943	5.08863	1	90	3.28418	3.28418	3.91E+07
xatr_4351_144	Upper Jaw	Right	1.92776	t28	1.52026	0.359912	0.178049	2.02142	0.0742575	1.77036	5.08863	1	90	2.87435	2.87435	3.87E+07
xatr_4351_144	Upper Jaw	Right	1.92776	t29	1.54373	0.346974	0.194043	1.78813	0.0831008	1.74513	5.08863	1	90	2.9159	2.9159	3.51E+07
xatr_4351_144	Upper Jaw	Right	1.92776	t30	1.67603	1.03585	0.641837	1.61388	0.807573	2.51215	5.08863	1	90	2.02561	2.02561	2.51E+06
xatr_4351_144	Upper Jaw	Right	1.92776	t31	1.94396	0.376355	0.207838	1.81081	0.101247	2.12262	5.08863	1	90	2.39734	2.39734	2.37E+07
apur_4421_67	Lower Jaw	Left	4.22329	t1	2.11359	0.227981	0.134536	1.69458	0.0323799	2.19356	1.35919	1	90	0.61963	0.61963	1.91E+07
apur_4421_67	Lower Jaw	Left	4.22329	t2	2.26329	0.198364	0.113026	1.75503	0.0245125	2.33623	1.35919	1	90	0.58179	0.58179	2.37E+07
apur_4421_67	Lower Jaw	Left	4.22329	t3	2.38235	0.190571	0.091953	2.07248	0.0193038	2.4268	1.35919	1	90	0.560076	0.560076	2.90E+07
apur_4421_67	Lower Jaw	Left	4.22329	t4	2.47724	0.147704	0.0818386	1.80482	0.013683	2.52452	1.35919	1	90	0.538396	0.538396	3.93E+07
apur_4421_67	Lower Jaw	Left	4.22329	t5	2.59596	0.258957	0.140688	1.84065	0.0459482	2.66081	1.35919	1	90	0.510818	0.510818	1.11E+07
apur_4421_67	Lower Jaw	Left	4.22329	t6	2.80408	0.218293	0.0963427	2.26579	0.0217447	2.83696	1.35919	1	90	0.479101	0.479101	2.20E+07
apur_4421_67	Lower Jaw	Left	4.22329	t7	2.89453	0.213682	0.117357	1.82078	0.0288895	2.93565	1.35919	1	90	0.462995	0.462995	1.60E+07
apur_4421_67	Lower Jaw	Left	4.22329	t8	3.022	0.248567	0.133637	1.86002	0.0446653	3.06993	1.35919	1	90	0.442744	0.442744	9.91E+06
apur_4421_67	Lower Jaw	Left	4.22329	t9	3.12281	0.236304	0.101285	2.33305	0.0291775	3.19005	1.35919	1	90	0.426072	0.426072	1.46E+07
apur_4421_67	Lower Jaw	Left	4.22329	t10	3.21041	0.247037	0.127041	1.94455	0.0374311	3.27057	1.35919	1	90	0.415583	0.415583	1.11E+07
apur_4421_67	Lower Jaw	Left	4.22329	t11	3.28711	0.228851	0.0834024	2.74394	0.0178255	3.35059	1.35919	1	90	0.405658	0.405658	2.28E+07
apur_4421_67	Lower Jaw	Left	4.22329	t12	3.43235	0.175369	0.077759	2.25528	0.0151537	3.46553	1.35919	1	90	0.392203	0.392203	2.59E+07
apur_4421_67	Lower Jaw	Left	4.22329	t13	3.43804	0.198696	0.0901803	2.20332	0.0221683	3.4736	1.35919	1	90	0.391292	0.391292	1.77E+07
apur_4421_67	Lower Jaw	Left	4.22329	t14	3.49271	0.192466	0.0720718	2.67048	0.0150493	3.54845	1.35919	1	90	0.383038	0.383038	2.55E+07
apur_4421_67	Lower Jaw	Left	4.22329	t15	3.55104	0.168696	0.0736923	2.28919	0.0147815	3.596	1.35919	1	90	0.377973	0.377973	2.56E+07
apur_4421_67	Lower Jaw	Left	4.22329	t16	3.57656	0.221985	0.0974426	2.27811	0.0275913	3.60179	1.35919	1	90	0.377366	0.377366	1.37E+07
apur_4421_67	Lower Jaw	Left	4.22329	t17	3.70363	0.198158	0.0747375	2.65139	0.0148471	3.77173	1.35919	1	90	0.360363	0.360363	2.43E+07
apur_4421_67	Lower Jaw	Left	4.22329	t18	3.7132	0.22225	0.128614	1.72804	0.0343384	3.73902	1.35919	1	90	0.363516	0.363516	1.06E+07
apur_4421_67	Lower Jaw	Left	4.22329	t19	3.85319	0.201569	0.0761602	2.64665	0.0167823	3.92992	1.35919	1	90	0.345858	0.345858	2.06E+07
apur_4421_67	Lower Jaw	Left	4.22329	t20	3.91481	0.191109	0.0827938	2.30826	0.017578	3.99263	1.35919	1	90	0.340426	0.340426	1.94E+07
apur_4421_67	Lower Jaw	Left	4.22329	t21	3.94927	0.1871	0.0953018	1.96324	0.0185557	4.01069	1.35919	1	90	0.338892	0.338892	1.83E+07
apur_4421_67	Lower Jaw	Left	4.22329	t22	3.91048	0.220036	0.085315	2.5791	0.0194241	3.94458	1.35919	1	90	0.344572	0.344572	1.77E+07
apur_4421_67	Lower Jaw	Left	4.22329	t23	3.86737	0.17508	0.0788099	2.22155	0.0165747	3.89246	1.35919	1	90	0.349186	0.349186	2.11E+07
apur_4421_67	Lower Jaw	Left	4.22329	t24	4.03058	0.161109	0.0698581	2.30623	0.0128368	4.07013	1.35919	1	90	0.333943	0.333943	2.60E+07
apur_4421_67	Lower Jaw	Left	4.22329	t25	4.03789	0.149331	0.0688873	2.16776	0.0121968	4.07811	1.35919	1	90	0.33329	0.33329	2.73E+07
apur_4421_67	Lower Jaw	Left	4.22329	t26	4.04097	0.151443	0.0779482	1.94286	0.0127299	4.05562	1.35919	1	90	0.335138	0.335138	2.63E+07
apur_4421_67	Lower Jaw	Left	4.22329	t27	4.091	0.138551	0.0684396	2.02442	0.0106254	4.14082	1.35919	1	90	0.328242	0.328242	3.09E+07
apur_4421_67	Lower Jaw	Left	4.22329	t28	4.1092	0.256212	0.0962096	2.66306	0.0309438	4.25111	1.35919	1	90	0.319726	0.319726	1.03E+07
apur_4421_67	Lower Jaw	Left	4.22329	t29	4.09106	0.151526	0.0812011	1.86606	0.0133078	4.12964	1.35919	1	90	0.329131	0.329131	2.47E+07
apur_4421_67	Lower Jaw	Left	4.22329	t30	4.14132	0.130307	0.0720509	1.80854	0.0104795	4.17327	1.35919	1	90	0.32569	0.32569	3.11E+07
apur_4421_67	Lower Jaw	Left	4.22329	t31	4.11367	0.144185	0.074076	1.94645	0.0128723	4.15551	1.35919	1	90	0.327082	0.327082	2.54E+07
apur_4421_67	Lower Jaw	Left	4.22329	t32	4.17399	0.198768	0.0932858	2.13074	0.0215498	4.26353	1.35919	1	90	0.318795	0.318795	1.48E+07
apur_4421_67	Upper Jaw	Left	1.35913	t1	1.34593	0.175914	0.0958974	1.8344	0.0150876	1.37486	2.92941	1	90	2.13069	2.13069	1.41E+08
apur_4421_67	Upper Jaw	Left	1.35913	t2	1.20291	0.149066	0.0850213	1.75327	0.0126372	1.27041	2.92941	1	90	2.30588	2.30588	1.82E+08
apur_4421_67	Upper Jaw	Left	1.35913	t3	1.11339	0.192021	0.091334	2.1024	0.016621	1.16716	2.92941	1	90	2.50986	2.50986	1.51E+08
apur_4421_67	Upper Jaw	Left	1.35913	t4	1.0829	0.120504	0.0519974	2.3175	0.00668745	1.12317	2.92941	1	90	2.60815	2.60815	3.90E+08
apur_4421_67	Upper Jaw	Left	1.35913	t5	1.02543	0.170267	0.100939	1.68683	0.0163772	1.08333	2.92941	1	90	2.70409	2.70409	1.65E+08
apur_4421_67	Upper Jaw	Left	1.35913	t6	0.992412	0.113887	0.0560626	2.03142	0.00583641	1.03223	2.92941	1	90	2.83794	2.83794	4.86E+08
apur_4421_67	Upper Jaw	Left	1.35913	t7	0.966998	0.0798048	0.0702013	1.1368	0.00600813	1.01194	2.92941	1	90	2.89485	2.89485	4.82E+08
apur_4421_67	Upper Jaw	Left	1.35913	t8	0.95295	0.122898	0.0506639	2.42575	0.00663981	0.994516	2.92941	1	90	2.94556	2.94556	4.44E+08
apur_4421_67	Upper Jaw	Left	1.35913	t9	0.944875	0.0947575	0.0624238	1.51797	0.00555433	0.994375	2.92941	1	90	2.94598	2.94598	5.30E+08
apur_4421_67	Upper Jaw	Left	1.35913	t10	0.974051	0.14223	0.0828426	1.71687	0.0131814	1.03722	2.92941	1	90	2.8243	2.8243	2.14E+08
apur_4421_67	Upper Jaw	Left	1.35913	t11	0.897457	0.117799	0.0588422	2.00194	0.00689221	0.989542	2.92941	1	90	2.96037	2.96037	4.30E+08
apur_4421_67	Upper Jaw	Left	1.35913	t12	0.946876	0.214551	0.101588	2.11198	0.0219286	1.05864	2.92941	1	90	2.76715	2.76715	1.26E+08
apur_4421_67	Upper Jaw	Left	1.35913	t13	0.881753	0.121054	0.0616275	1.96429	0.00744812	0.959152	2.92941	1	90	3.05417	3.05417	4.10E+08
apur_4421_67	Upper Jaw	Left	1.35913	t14	0.929291	0.128055	0.0686563	1.86516	0.00858577	0.984048	2.92941	1	90	2.9769	2.9769	3.47E+08
apur_4421_67	Upper Jaw	Left	1.35913	t15	0.879184	0.136675	0.0706695	1.93401	0.0091098	0.969829	2.92941	1	90	3.02054	3.02054	3.32E+08
apur_4421_67	Upper Jaw	Left	1.35913	t16	0.950613	0.190177	0.110266	1.7247	0.0242751	1.07354	2.92941	1	90	2.72873	2.72873	1.12E+08
apur_4421_67	Upper Jaw	Left	1.35913	t17	0.950257	0.149511	0.0727955	2.05386	0.0120835	1.00713	2.92941	1	90	2.90866	2.90866	2.41E+08
apur_4421_67	Upper Jaw	Left	1.35913	t18	0.924292	0.0820736	0.0493947	1.66159	0.00414379	0.948962	2.92941	1	90	3.08696	3.08696	7.45E+08
apur_4421_67	Upper Jaw	Left	1.35913	t19	0.918788	0.131082	0.0647961	2.023	0.00764345	1.00029	2.92941	1	90	2.92857	2.92857	3.83E+08
apur_4421_67	Upper Jaw	Left	1.35913	t20	0.98723	0.0766792	0.0640878	1.19647	0.00597175	1.02989	2.92941	1	90	2.84438	2.84438	4.76E+08
apur_4421_67	Upper Jaw	Left	1.35913	t21	1.02209	0.135072	0.0717868	1.88157	0.0109443	1.07651	2.92941	1	90	2.72121	2.72121	2.49E+08
apur_4421_67	Upper Jaw	Left	1.35913	t22	1.01816	0.207542	0.103873	1.99803	0.0239968	1.14822	2.92941	1	90	2.55127	2.55127	1.06E+08
apur_4421_67	Upper Jaw	Left	1.35913	t23	0.973259	0.148608	0.0755856	1.96609	0.0101439	1.04094	2.92941	1	90	2.81418	2.81418	2.77E+08
apur_4421_67	Upper Jaw	Left	1.35913	t24	1.04512	0.170372	0.0758602	2.24587	0.0143972	1.1341	2.92941	1	90	2.58303	2.58303	1.79E+08
apur_4421_67	Upper Jaw	Left	1.35913	t25	1.00004	0.158422	0.0750955	2.10961	0.0119757	1.09389	2.92941	1	90	2.67798	2.67798	2.24E+08
apur_4421_67	Upper Jaw	Left	1.35913	t26	1.12483	0.102951	0.0629651	1.63505	0.00706082	1.17024	2.92941	1	90	2.50325	2.50325	3.55E+08
apur_4421_67	Upper Jaw	Left	1.35913	t27	1.10676	0.147108	0.0683196	2.15323	0.00990569	1.1798	2.92941	1	90	2.48296	2.48296	2.51E+08
apur_4421_67	Upper Jaw	Left	1.35913	t28	1.16412	0.218405	0.0967886	2.25652	0.0191933	1.24397	2.92941	1	90	2.35489	2.35489	1.23E+08
apur_4421_67	Upper Jaw	Left	1.35913	t29	1.19018	0.197923	0.0808111	2.4492	0.0150239	1.26402	2.92941	1	90	2.31753	2.31753	1.54E+08
apur_4421_67	Upper Jaw	Left	1.35913	t30	1.185	0.272082	0.125191	2.17335	0.03554	1.36554	2.92941	1	90	2.14524	2.14524	6.04E+07
apur_4421_67	Upper Jaw	Left	1.35913	t31	1.21922	0.169029	0.0707319	2.38972	0.0127649	1.28142	2.92941	1	90	2.28606	2.28606	1.79E+08
apur_4421_67	Upper Jaw	Left	1.35913	t32	1.1678	0.151959	0.0767531	1.97984	0.0127556	1.25717	2.92941	1	90	2.33015	2.33015	1.83E+08
apur_4421_67	Upper Jaw	Left	1.35913	t33	1.27648	0.284299	0.124945	2.27539	0.0423477	1.49048	2.92941	1	90	1.96541	1.96541	4.64E+07
apur_4421_67	Upper Jaw	Left	1.35913	t34	1.2684	0.159878	0.0762254	2.09744	0.0136448	1.32877	2.92941	1	90	2.2046	2.2046	1.62E+08
apur_4421_67	Upper Jaw	Left	1.35913	t35	1.25747	0.181958	0.0780782	2.33046	0.0152639	1.32017	2.92941	1	90	2.21896	2.21896	1.45E+08
apur_4421_67	Upper Jaw	Left	1.35913	t36	1.30942	0.191496	0.0853233	2.24436	0.0188217	1.37194	2.92941	1	90	2.13523	2.13523	1.13E+08
apur_4421_67	Lower Jaw	Right	4.24157	t1	2.15314	0.179621	0.0947457	1.89582	0.0189574	2.22604	1.3716	1	90	0.616162	0.616162	3.25E+07
apur_4421_67	Lower Jaw	Right	4.24157	t2	2.27999	0.183753	0.101691	1.80698	0.0203099	2.35712	1.3716	1	90	0.581897	0.581897	2.87E+07
apur_4421_67	Lower Jaw	Right	4.24157	t3	2.40228	0.158995	0.0903604	1.75957	0.0162464	2.44285	1.3716	1	90	0.561475	0.561475	3.46E+07
apur_4421_67	Lower Jaw	Right	4.24157	t4	2.54737	0.287773	0.152349	1.8889	0.0541474	2.62103	1.3716	1	90	0.523307	0.523307	9.66E+06
apur_4421_67	Lower Jaw	Right	4.24157	t5	2.71737	0.235718	0.127578	1.84765	0.0359149	2.75774	1.3716	1	90	0.497365	0.497365	1.38E+07
apur_4421_67	Lower Jaw	Right	4.24157	t6	2.79997	0.217521	0.0903369	2.40789	0.0216597	2.83847	1.3716	1	90	0.483218	0.483218	2.23E+07
apur_4421_67	Lower Jaw	Right	4.24157	t7	2.96455	0.189952	0.0915897	2.07395	0.0197386	3.01426	1.3716	1	90	0.455037	0.455037	2.31E+07
apur_4421_67	Lower Jaw	Right	4.24157	t8	3.03729	0.173791	0.0747304	2.32557	0.0140636	3.09497	1.3716	1	90	0.443171	0.443171	3.15E+07
apur_4421_67	Lower Jaw	Right	4.24157	t9	3.149	0.214903	0.0728993	2.94795	0.0188778	3.20031	1.3716	1	90	0.428584	0.428584	2.27E+07
apur_4421_67	Lower Jaw	Right	4.24157	t10	3.20494	0.237432	0.123537	1.92195	0.0361607	3.25861	1.3716	1	90	0.420916	0.420916	1.16E+07
apur_4421_67	Lower Jaw	Right	4.24157	t11	3.26911	0.168974	0.0850151	1.98758	0.0156087	3.30997	1.3716	1	90	0.414385	0.414385	2.65E+07
apur_4421_67	Lower Jaw	Right	4.24157	t12	3.33227	0.156459	0.0657113	2.381	0.0119913	3.35764	1.3716	1	90	0.408501	0.408501	3.41E+07
apur_4421_67	Lower Jaw	Right	4.24157	t13	3.40471	0.181081	0.0672211	2.69382	0.0128308	3.44502	1.3716	1	90	0.39814	0.39814	3.10E+07
apur_4421_67	Lower Jaw	Right	4.24157	t14	3.44949	0.186733	0.0980722	1.90404	0.0236181	3.48872	1.3716	1	90	0.393153	0.393153	1.66E+07
apur_4421_67	Lower Jaw	Right	4.24157	t15	3.52299	0.1455	0.0764934	1.90212	0.0113235	3.56422	1.3716	1	90	0.384825	0.384825	3.40E+07
apur_4421_67	Lower Jaw	Right	4.24157	t16	3.53148	0.236555	0.114721	2.062	0.0362942	3.56196	1.3716	1	90	0.385069	0.385069	1.06E+07
apur_4421_67	Lower Jaw	Right	4.24157	t17	3.58954	0.181528	0.073209	2.47959	0.0135794	3.66569	1.3716	1	90	0.374173	0.374173	2.76E+07
apur_4421_67	Lower Jaw	Right	4.24157	t18	3.62597	0.204605	0.109007	1.87698	0.0259713	3.65082	1.3716	1	90	0.375697	0.375697	1.45E+07
apur_4421_67	Lower Jaw	Right	4.24157	t19	3.71903	0.202918	0.0859995	2.35953	0.0171579	3.76179	1.3716	1	90	0.364614	0.364614	2.13E+07
apur_4421_67	Lower Jaw	Right	4.24157	t20	3.73632	0.2176	0.123885	1.75647	0.0307477	3.75085	1.3716	1	90	0.365678	0.365678	1.19E+07
apur_4421_67	Lower Jaw	Right	4.24157	t21	3.79823	0.197717	0.0763083	2.59103	0.0170553	3.84655	1.3716	1	90	0.356579	0.356579	2.09E+07
apur_4421_67	Lower Jaw	Right	4.24157	t22	3.83835	0.191368	0.0949095	2.01632	0.0194576	3.87557	1.3716	1	90	0.35391	0.35391	1.82E+07
apur_4421_67	Lower Jaw	Right	4.24157	t23	3.85363	0.203641	0.0969805	2.09981	0.0228522	3.88816	1.3716	1	90	0.352764	0.352764	1.54E+07
apur_4421_67	Lower Jaw	Right	4.24157	t24	3.90366	0.173057	0.080192	2.15804	0.0143585	3.95185	1.3716	1	90	0.347078	0.347078	2.42E+07
apur_4421_67	Lower Jaw	Right	4.24157	t25	3.99918	0.176364	0.0822675	2.14378	0.0145397	4.03311	1.3716	1	90	0.340085	0.340085	2.34E+07
apur_4421_67	Lower Jaw	Right	4.24157	t26	3.94976	0.193401	0.0832136	2.32415	0.016908	3.96184	1.3716	1	90	0.346203	0.346203	2.05E+07
apur_4421_67	Lower Jaw	Right	4.24157	t27	4.01387	0.205341	0.0792366	2.59149	0.0172192	4.05697	1.3716	1	90	0.338085	0.338085	1.96E+07
apur_4421_67	Lower Jaw	Right	4.24157	t28	4.0644	0.177141	0.0784686	2.25747	0.0162539	4.11483	1.3716	1	90	0.333331	0.333331	2.05E+07
apur_4421_67	Lower Jaw	Right	4.24157	t29	4.04053	0.192355	0.0934643	2.05806	0.0187504	4.06417	1.3716	1	90	0.337486	0.337486	1.80E+07
apur_4421_67	Lower Jaw	Right	4.24157	t30	4.13482	0.25161	0.106466	2.36329	0.0333113	4.26041	1.3716	1	90	0.321941	0.321941	9.66E+06
apur_4421_67	Lower Jaw	Right	4.24157	t31	4.12301	0.201557	0.0800325	2.51843	0.0159255	4.15241	1.3716	1	90	0.330314	0.330314	2.07E+07
apur_4421_67	Lower Jaw	Right	4.24157	t32	4.11087	0.208383	0.0841202	2.4772	0.0177625	4.12901	1.3716	1	90	0.332186	0.332186	1.87E+07
apur_4421_67	Lower Jaw	Right	4.24157	t33	4.08339	0.186594	0.0837263	2.22862	0.0157486	4.13054	1.3716	1	90	0.332063	0.332063	2.11E+07
apur_4421_67	Lower Jaw	Right	4.24157	t34	4.14943	0.194317	0.0755158	2.5732	0.0163722	4.1845	1.3716	1	90	0.327781	0.327781	2.00E+07
apur_4421_67	Lower Jaw	Right	4.24157	t35	4.19857	0.21239	0.106541	1.9935	0.0246011	4.28542	1.3716	1	90	0.320062	0.320062	1.30E+07
apur_4421_67	Upper Jaw	Right	1.34485	t1	1.26875	0.137037	0.0699865	1.95804	0.00900558	1.31911	2.91303	1	90	2.20833	2.20833	2.45E+08
apur_4421_67	Upper Jaw	Right	1.34485	t2	1.20357	0.108022	0.0626376	1.72456	0.0078434	1.24802	2.91303	1	90	2.33413	2.33413	2.98E+08
apur_4421_67	Upper Jaw	Right	1.34485	t3	1.13388	0.103518	0.0462136	2.23999	0.004525	1.16194	2.91303	1	90	2.50703	2.50703	5.54E+08
apur_4421_67	Upper Jaw	Right	1.34485	t4	1.09434	0.0984776	0.0661609	1.48846	0.00622867	1.11223	2.91303	1	90	2.61909	2.61909	4.20E+08
apur_4421_67	Upper Jaw	Right	1.34485	t6	1.05304	0.104775	0.0534422	1.96053	0.0049783	1.08497	2.91303	1	90	2.6849	2.6849	5.39E+08
apur_4421_67	Upper Jaw	Right	1.34485	t7	1.03719	0.17644	0.0953993	1.84949	0.0168512	1.09293	2.91303	1	90	2.66533	2.66533	1.58E+08
apur_4421_67	Upper Jaw	Right	1.34485	t8	1.00967	0.110064	0.0570797	1.92826	0.00558105	1.02234	2.91303	1	90	2.84937	2.84937	5.11E+08
apur_4421_67	Upper Jaw	Right	1.34485	t9	0.954929	0.098216	0.0546278	1.79791	0.00522395	1.00632	2.91303	1	90	2.89472	2.89472	5.54E+08
apur_4421_67	Upper Jaw	Right	1.34485	t10	0.947166	0.0925768	0.0546623	1.69361	0.00503571	0.994997	2.91303	1	90	2.92767	2.92767	5.81E+08
apur_4421_67	Upper Jaw	Right	1.34485	t11	0.978909	0.155427	0.0841826	1.84631	0.0140587	1.04517	2.91303	1	90	2.78714	2.78714	1.98E+08
apur_4421_67	Upper Jaw	Right	1.34485	t12	0.909364	0.114414	0.0623716	1.83439	0.00684662	0.992503	2.91303	1	90	2.93503	2.93503	4.29E+08
apur_4421_67	Upper Jaw	Right	1.34485	t13	0.889773	0.136373	0.0593309	2.29852	0.0080909	0.96701	2.91303	1	90	3.01241	3.01241	3.72E+08
apur_4421_67	Upper Jaw	Right	1.34485	t14	0.881317	0.144675	0.0666122	2.1719	0.0093921	0.977027	2.91303	1	90	2.98152	2.98152	3.17E+08
apur_4421_67	Upper Jaw	Right	1.34485	t15	0.956416	0.135749	0.0636108	2.13405	0.0100928	1.02574	2.91303	1	90	2.83992	2.83992	2.81E+08
apur_4421_67	Upper Jaw	Right	1.34485	t16	0.952586	0.148552	0.0638775	2.32558	0.0109867	1.04155	2.91303	1	90	2.79681	2.79681	2.55E+08
apur_4421_67	Upper Jaw	Right	1.34485	t17	0.903757	0.132423	0.0532827	2.48529	0.00820631	0.982831	2.91303	1	90	2.96391	2.96391	3.61E+08
apur_4421_67	Upper Jaw	Right	1.34485	t18	0.965865	0.158925	0.0619161	2.56677	0.0099657	1.06762	2.91303	1	90	2.72853	2.72853	2.74E+08
apur_4421_67	Upper Jaw	Right	1.34485	t19	0.987526	0.177553	0.081368	2.1821	0.0163852	1.10863	2.91303	1	90	2.62758	2.62758	1.60E+08
apur_4421_67	Upper Jaw	Right	1.34485	t20	0.94403	0.112258	0.0597628	1.87839	0.00750122	0.998095	2.91303	1	90	2.91859	2.91859	3.89E+08
apur_4421_67	Upper Jaw	Right	1.34485	t21	0.985855	0.173203	0.0772366	2.24249	0.0138416	1.08023	2.91303	1	90	2.69668	2.69668	1.95E+08
apur_4421_67	Upper Jaw	Right	1.34485	t22	0.972322	0.118788	0.0553169	2.14741	0.00751462	1.03144	2.91303	1	90	2.82424	2.82424	3.76E+08
apur_4421_67	Upper Jaw	Right	1.34485	t23	1.00548	0.174962	0.0812471	2.15345	0.0132079	1.10149	2.91303	1	90	2.64462	2.64462	2.00E+08
apur_4421_67	Upper Jaw	Right	1.34485	t24	1.04079	0.214864	0.0896568	2.39652	0.0211049	1.16077	2.91303	1	90	2.50956	2.50956	1.19E+08
apur_4421_67	Upper Jaw	Right	1.34485	t25	0.997351	0.123816	0.0667194	1.85578	0.00798587	1.05919	2.91303	1	90	2.75023	2.75023	3.44E+08
apur_4421_67	Upper Jaw	Right	1.34485	t26	1.05888	0.193773	0.069298	2.79623	0.014599	1.15237	2.91303	1	90	2.52787	2.52787	1.73E+08
apur_4421_67	Upper Jaw	Right	1.34485	t27	1.03422	0.15638	0.0771166	2.02784	0.01103	1.10753	2.91303	1	90	2.6302	2.6302	2.38E+08
apur_4421_67	Upper Jaw	Right	1.34485	t28	1.10129	0.142114	0.0667538	2.12893	0.00995474	1.16333	2.91303	1	90	2.50404	2.50404	2.52E+08
apur_4421_67	Upper Jaw	Right	1.34485	t29	1.13134	0.173505	0.076284	2.27446	0.0159513	1.21813	2.91303	1	90	2.39139	2.39139	1.50E+08
apur_4421_67	Upper Jaw	Right	1.34485	t30	1.11413	0.143755	0.0591643	2.42976	0.00982449	1.17166	2.91303	1	90	2.48623	2.48623	2.53E+08
apur_4421_67	Upper Jaw	Right	1.34485	t31	1.15629	0.13288	0.0532489	2.49544	0.00830165	1.22327	2.91303	1	90	2.38135	2.38135	2.87E+08
apur_4421_67	Upper Jaw	Right	1.34485	t32	1.18627	0.157634	0.0671185	2.34859	0.0108299	1.25705	2.91303	1	90	2.31735	2.31735	2.14E+08
apur_4421_67	Upper Jaw	Right	1.34485	t33	1.17157	0.331389	0.150109	2.20765	0.0530331	1.41513	2.91303	1	90	2.05849	2.05849	3.88E+07
apur_4421_67	Upper Jaw	Right	1.34485	t34	1.16076	0.135759	0.0668459	2.03092	0.00935113	1.22856	2.91303	1	90	2.3711	2.3711	2.54E+08
apur_4421_67	Upper Jaw	Right	1.34485	t35	1.21789	0.188346	0.0683376	2.75611	0.0145771	1.28425	2.91303	1	90	2.26827	2.26827	1.56E+08
apur_4421_67	Upper Jaw	Right	1.34485	t36	1.21916	0.164271	0.0644412	2.54916	0.0111999	1.28577	2.91303	1	90	2.26559	2.26559	2.02E+08
apur_4421_67	Upper Jaw	Right	1.34485	t37	1.26517	0.173493	0.0953937	1.81871	0.0164783	1.32343	2.91303	1	90	2.20112	2.20112	1.34E+08
apur_4421_67	Upper Jaw	Right	1.34485	t38	1.27622	0.19309	0.0774219	2.49399	0.0166712	1.33838	2.91303	1	90	2.17653	2.17653	1.31E+08
apur_4421_67	Upper Jaw	Right	1.34485	t39	1.26239	0.191391	0.0625069	3.06192	0.012543	1.33238	2.91303	1	90	2.18633	2.18633	1.74E+08
apur_4421_67	Upper Jaw	Right	1.34485	t40	1.31965	0.203768	0.0798549	2.55172	0.0175325	1.38317	2.91303	1	90	2.10606	2.10606	1.20E+08
apur_4421_67	Upper Jaw	Right	1.34485	t41	1.34611	0.236048	0.115081	2.05115	0.0297597	1.43819	2.91303	1	90	2.02549	2.02549	6.81E+07
apur_4411_75	Lower Jaw	Left	4.45539	t1	2.25816	0.206877	0.120454	1.71749	0.0283515	2.33687	1.38059	1	90	0.590789	0.590789	2.08E+07
apur_4411_75	Lower Jaw	Left	4.45539	t2	2.42525	0.215367	0.116595	1.84715	0.0257002	2.50851	1.38059	1	90	0.550365	0.550365	2.14E+07
apur_4411_75	Lower Jaw	Left	4.45539	t3	2.81005	0.298298	0.156929	1.90085	0.0597525	2.82489	1.38059	1	90	0.488725	0.488725	8.18E+06
apur_4411_75	Lower Jaw	Left	4.45539	t4	3.01775	0.295461	0.141134	2.09348	0.0515822	3.03402	1.38059	1	90	0.455038	0.455038	8.82E+06
apur_4411_75	Lower Jaw	Left	4.45539	t5	3.12068	0.196902	0.0840081	2.34385	0.0193432	3.13967	1.38059	1	90	0.439726	0.439726	2.27E+07
apur_4411_75	Lower Jaw	Left	4.45539	t6	3.36512	0.279462	0.156764	1.78269	0.0581141	3.36507	1.38059	1	90	0.410272	0.410272	7.06E+06
apur_4411_75	Lower Jaw	Left	4.45539	t7	3.56185	0.267428	0.119065	2.24607	0.0351772	3.57562	1.38059	1	90	0.386113	0.386113	1.10E+07
apur_4411_75	Lower Jaw	Left	4.45539	t8	3.7714	0.224885	0.0805999	2.79014	0.018803	3.82821	1.38059	1	90	0.360637	0.360637	1.92E+07
apur_4411_75	Lower Jaw	Left	4.45539	t9	3.90022	0.264505	0.136835	1.93302	0.0402773	3.90455	1.38059	1	90	0.353586	0.353586	8.78E+06
apur_4411_75	Lower Jaw	Left	4.45539	t10	3.96808	0.175548	0.0711226	2.46825	0.0144397	3.97251	1.38059	1	90	0.347537	0.347537	2.41E+07
apur_4411_75	Lower Jaw	Left	4.45539	t11	4.10453	0.190013	0.074256	2.55889	0.0140399	4.09519	1.38059	1	90	0.337126	0.337126	2.40E+07
apur_4411_75	Lower Jaw	Left	4.45539	t12	4.08605	0.191894	0.115898	1.65572	0.0287257	4.109	1.38059	1	90	0.335992	0.335992	1.17E+07
apur_4411_75	Lower Jaw	Left	4.45539	t13	4.15027	0.26034	0.103667	2.51132	0.0307278	4.24682	1.38059	1	90	0.325089	0.325089	1.06E+07
apur_4411_75	Lower Jaw	Left	4.45539	t14	4.16369	0.175749	0.070159	2.50501	0.0136909	4.16447	1.38059	1	90	0.331517	0.331517	2.42E+07
apur_4411_75	Lower Jaw	Left	4.45539	t15	4.17634	0.186433	0.081312	2.29281	0.0162398	4.21388	1.38059	1	90	0.32763	0.32763	2.02E+07
apur_4411_75	Lower Jaw	Left	4.45539	t16	4.24246	0.175956	0.072991	2.41066	0.0144171	4.28161	1.38059	1	90	0.322448	0.322448	2.24E+07
apur_4411_75	Lower Jaw	Left	4.45539	t17	4.25219	0.194875	0.0974284	2.00019	0.0199633	4.24317	1.38059	1	90	0.325369	0.325369	1.63E+07
apur_4411_75	Lower Jaw	Left	4.45539	t18	4.27217	0.189022	0.0752424	2.51217	0.0155208	4.30303	1.38059	1	90	0.320843	0.320843	2.07E+07
apur_4411_75	Lower Jaw	Left	4.45539	t19	4.30717	0.186756	0.0802517	2.32712	0.0156469	4.34194	1.38059	1	90	0.317967	0.317967	2.03E+07
apur_4411_75	Lower Jaw	Left	4.45539	t20	4.37887	0.198536	0.0787233	2.52195	0.016565	4.37815	1.38059	1	90	0.315337	0.315337	1.90E+07
apur_4411_75	Lower Jaw	Left	4.45539	t21	4.37991	0.313458	0.132929	2.35808	0.0468727	4.50423	1.38059	1	90	0.306511	0.306511	6.54E+06
apur_4411_75	Lower Jaw	Left	4.45539	t22	4.37641	0.216661	0.0821575	2.63714	0.0161499	4.41126	1.38059	1	90	0.31297	0.31297	1.94E+07
apur_4411_75	Lower Jaw	Left	4.45539	t23	4.43729	0.205103	0.0779736	2.63042	0.0154777	4.49136	1.38059	1	90	0.307389	0.307389	1.99E+07
apur_4411_75	Lower Jaw	Left	4.45539	t24	4.49912	0.186689	0.107166	1.74205	0.0256205	4.57315	1.38059	1	90	0.301891	0.301891	1.18E+07
apur_4411_75	Lower Jaw	Left	4.45539	t25	4.54359	0.275118	0.105169	2.61597	0.0293482	4.5657	1.38059	1	90	0.302384	0.302384	1.03E+07
apur_4411_75	Upper Jaw	Left	1.37903	t1	1.49806	0.161496	0.0800741	2.01684	0.0130425	1.47115	3.16198	1	90	2.14932	2.14932	1.65E+08
apur_4411_75	Upper Jaw	Left	1.37903	t2	1.33448	0.158364	0.0696498	2.27372	0.0105562	1.3049	3.16198	1	90	2.42315	2.42315	2.30E+08
apur_4411_75	Upper Jaw	Left	1.37903	t3	1.21197	0.0872135	0.0524707	1.66214	0.00428483	1.20788	3.16198	1	90	2.6178	2.6178	6.11E+08
apur_4411_75	Upper Jaw	Left	1.37903	t4	1.25009	0.195436	0.0803353	2.43275	0.0180526	1.24145	3.16198	1	90	2.547	2.547	1.41E+08
apur_4411_75	Upper Jaw	Left	1.37903	t5	1.10754	0.0910015	0.0507719	1.79236	0.00536609	1.12662	3.16198	1	90	2.8066	2.8066	5.23E+08
apur_4411_75	Upper Jaw	Left	1.37903	t6	1.17394	0.17661	0.0794262	2.22357	0.0164227	1.14709	3.16198	1	90	2.75652	2.75652	1.68E+08
apur_4411_75	Upper Jaw	Left	1.37903	t7	1.11788	0.138609	0.0688708	2.0126	0.00949018	1.11001	3.16198	1	90	2.8486	2.8486	3.00E+08
apur_4411_75	Upper Jaw	Left	1.37903	t8	1.06755	0.141078	0.0586207	2.40662	0.00834339	1.09267	3.16198	1	90	2.89381	2.89381	3.47E+08
apur_4411_75	Upper Jaw	Left	1.37903	t9	0.975691	0.127116	0.0572154	2.22171	0.00680413	1.03088	3.16198	1	90	3.06726	3.06726	4.51E+08
apur_4411_75	Upper Jaw	Left	1.37903	t10	1.09127	0.215639	0.0979649	2.20118	0.0222711	1.127	3.16198	1	90	2.80567	2.80567	1.26E+08
apur_4411_75	Upper Jaw	Left	1.37903	t11	1.0307	0.145875	0.0615518	2.36995	0.00910531	1.06597	3.16198	1	90	2.9663	2.9663	3.26E+08
apur_4411_75	Upper Jaw	Left	1.37903	t12	1.07465	0.210158	0.10019	2.09759	0.0231319	1.12246	3.16198	1	90	2.817	2.817	1.22E+08
apur_4411_75	Upper Jaw	Left	1.37903	t13	0.957434	0.134679	0.0653762	2.06006	0.00897061	1.00867	3.16198	1	90	3.13479	3.13479	3.49E+08
apur_4411_75	Upper Jaw	Left	1.37903	t14	1.03775	0.1605	0.0838088	1.91507	0.0134868	1.07982	3.16198	1	90	2.92823	2.92823	2.17E+08
apur_4411_75	Upper Jaw	Left	1.37903	t15	1.03429	0.156912	0.0556913	2.81753	0.00926238	1.06225	3.16198	1	90	2.97669	2.97669	3.21E+08
apur_4411_75	Upper Jaw	Left	1.37903	t16	1.06201	0.148231	0.0695321	2.13183	0.0109251	1.10098	3.16198	1	90	2.87195	2.87195	2.63E+08
apur_4411_75	Upper Jaw	Left	1.37903	t17	0.998179	0.158333	0.0736489	2.14984	0.0125584	1.054	3.16198	1	90	2.99999	2.99999	2.39E+08
apur_4411_75	Upper Jaw	Left	1.37903	t18	1.0979	0.161163	0.0731132	2.20429	0.0121722	1.13504	3.16198	1	90	2.78578	2.78578	2.29E+08
apur_4411_75	Upper Jaw	Left	1.37903	t19	1.06732	0.134449	0.0560213	2.39996	0.00771813	1.10804	3.16198	1	90	2.85366	2.85366	3.70E+08
apur_4411_75	Upper Jaw	Left	1.37903	t20	1.09318	0.154758	0.0712218	2.1729	0.0113048	1.14173	3.16198	1	90	2.76947	2.76947	2.45E+08
apur_4411_75	Upper Jaw	Left	1.37903	t21	1.11347	0.159579	0.0689076	2.31584	0.0108714	1.16862	3.16198	1	90	2.70573	2.70573	2.49E+08
apur_4411_75	Upper Jaw	Left	1.37903	t22	1.19535	0.280096	0.115967	2.41531	0.0385564	1.32306	3.16198	1	90	2.3899	2.3899	6.20E+07
apur_4411_75	Upper Jaw	Left	1.37903	t23	1.15391	0.1531	0.0811818	1.88589	0.0131442	1.20097	3.16198	1	90	2.63286	2.63286	2.00E+08
apur_4411_75	Upper Jaw	Left	1.37903	t24	1.13127	0.149604	0.0740203	2.02112	0.0103197	1.20286	3.16198	1	90	2.62871	2.62871	2.55E+08
apur_4411_75	Upper Jaw	Left	1.37903	t25	1.19039	0.153846	0.0681768	2.25658	0.0111938	1.25462	3.16198	1	90	2.52028	2.52028	2.25E+08
apur_4411_75	Upper Jaw	Left	1.37903	t26	1.15093	0.147618	0.0821806	1.79626	0.0115292	1.22175	3.16198	1	90	2.58807	2.58807	2.24E+08
apur_4411_75	Upper Jaw	Left	1.37903	t27	1.2408	0.183482	0.0696444	2.63455	0.0136587	1.29194	3.16198	1	90	2.44746	2.44746	1.79E+08
apur_4411_75	Upper Jaw	Left	1.37903	t28	1.26114	0.197833	0.0728351	2.71617	0.0150775	1.33716	3.16198	1	90	2.3647	2.3647	1.57E+08
apur_4411_75	Upper Jaw	Left	1.37903	t29	1.31667	0.265301	0.128489	2.06477	0.0397217	1.46687	3.16198	1	90	2.1556	2.1556	5.43E+07
apur_4411_75	Upper Jaw	Left	1.37903	t30	1.26663	0.181513	0.0716673	2.53271	0.0124581	1.32174	3.16198	1	90	2.39228	2.39228	1.92E+08
apur_4411_75	Upper Jaw	Left	1.37903	t31	1.29559	0.183063	0.0841685	2.17495	0.0158127	1.3412	3.16198	1	90	2.35758	2.35758	1.49E+08
apur_4411_75	Upper Jaw	Left	1.37903	t32	1.38591	0.321818	0.137865	2.33429	0.0521764	1.48047	3.16198	1	90	2.13579	2.13579	4.09E+07
apur_4411_75	Lower Jaw	Right	4.53294	t1	2.3824	0.20314	0.104235	1.94886	0.024897	2.45728	1.37418	1	90	0.559227	0.559227	2.25E+07
apur_4411_75	Lower Jaw	Right	4.53294	t2	2.54753	0.215063	0.126628	1.69838	0.029371	2.62346	1.37418	1	90	0.523803	0.523803	1.78E+07
apur_4411_75	Lower Jaw	Right	4.53294	t3	2.948	0.286539	0.160441	1.78594	0.0569538	3.03635	1.37418	1	90	0.452576	0.452576	7.95E+06
apur_4411_75	Lower Jaw	Right	4.53294	t4	3.10158	0.265942	0.130203	2.04251	0.0434777	3.14365	1.37418	1	90	0.437128	0.437128	1.01E+07
apur_4411_75	Lower Jaw	Right	4.53294	t5	3.36212	0.294087	0.159318	1.84591	0.0605142	3.38603	1.37418	1	90	0.405837	0.405837	6.71E+06
apur_4411_75	Lower Jaw	Right	4.53294	t6	3.46637	0.217051	0.0874535	2.4819	0.0182092	3.57208	1.37418	1	90	0.3847	0.3847	2.11E+07
apur_4411_75	Lower Jaw	Right	4.53294	t7	3.56573	0.253334	0.112635	2.24917	0.0313127	3.62365	1.37418	1	90	0.379225	0.379225	1.21E+07
apur_4411_75	Lower Jaw	Right	4.53294	t8	3.65195	0.190525	0.069373	2.74639	0.0142698	3.71012	1.37418	1	90	0.370387	0.370387	2.60E+07
apur_4411_75	Lower Jaw	Right	4.53294	t9	3.77547	0.267463	0.13662	1.95772	0.0450827	3.80753	1.37418	1	90	0.36091	0.36091	8.01E+06
apur_4411_75	Lower Jaw	Right	4.53294	t10	3.79608	0.174451	0.0674475	2.58647	0.0126497	3.84147	1.37418	1	90	0.357721	0.357721	2.83E+07
apur_4411_75	Lower Jaw	Right	4.53294	t11	3.90096	0.255236	0.12823	1.99045	0.0393477	3.94664	1.37418	1	90	0.348189	0.348189	8.85E+06
apur_4411_75	Lower Jaw	Right	4.53294	t12	3.97388	0.192301	0.0727073	2.64486	0.0142438	4.04679	1.37418	1	90	0.339572	0.339572	2.38E+07
apur_4411_75	Lower Jaw	Right	4.53294	t13	4.01091	0.177457	0.0763635	2.32384	0.0151062	4.06506	1.37418	1	90	0.338046	0.338046	2.24E+07
apur_4411_75	Lower Jaw	Right	4.53294	t14	4.08905	0.175171	0.0786004	2.22863	0.0143665	4.12216	1.37418	1	90	0.333364	0.333364	2.32E+07
apur_4411_75	Lower Jaw	Right	4.53294	t15	4.16195	0.189264	0.0847973	2.23196	0.0175754	4.18728	1.37418	1	90	0.328179	0.328179	1.87E+07
apur_4411_75	Lower Jaw	Right	4.53294	t16	4.15567	0.202739	0.0932899	2.17322	0.0211451	4.19208	1.37418	1	90	0.327803	0.327803	1.55E+07
apur_4411_75	Lower Jaw	Right	4.53294	t17	4.22168	0.22201	0.0883828	2.51192	0.0185162	4.265	1.37418	1	90	0.322198	0.322198	1.74E+07
apur_4411_75	Lower Jaw	Right	4.53294	t18	4.29274	0.191198	0.0695447	2.74928	0.0136735	4.33868	1.37418	1	90	0.316727	0.316727	2.32E+07
apur_4411_75	Lower Jaw	Right	4.53294	t19	4.27845	0.185942	0.0827282	2.24763	0.0150673	4.3118	1.37418	1	90	0.318701	0.318701	2.12E+07
apur_4411_75	Lower Jaw	Right	4.53294	t20	4.36215	0.291631	0.136657	2.13403	0.04685	4.4503	1.37418	1	90	0.308783	0.308783	6.59E+06
apur_4411_75	Lower Jaw	Right	4.53294	t21	4.43472	0.172717	0.076884	2.24646	0.0142422	4.4816	1.37418	1	90	0.306627	0.306627	2.15E+07
apur_4411_75	Lower Jaw	Right	4.53294	t22	4.43928	0.169028	0.0720979	2.34443	0.0124827	4.49765	1.37418	1	90	0.305532	0.305532	2.45E+07
apur_4411_75	Lower Jaw	Right	4.53294	t23	4.55429	0.263159	0.104418	2.52025	0.0325936	4.63673	1.37418	1	90	0.296367	0.296367	9.09E+06
apur_4411_75	Upper Jaw	Right	1.38484	t1	1.37499	0.155588	0.0709791	2.19202	0.0112915	1.33351	3.24022	1	90	2.42984	2.42984	2.15E+08
apur_4411_75	Upper Jaw	Right	1.38484	t2	1.27302	0.143428	0.0681692	2.104	0.0104309	1.28906	3.24022	1	90	2.51363	2.51363	2.41E+08
apur_4411_75	Upper Jaw	Right	1.38484	t3	1.15697	0.113308	0.0539574	2.09996	0.00616705	1.1679	3.24022	1	90	2.7744	2.7744	4.50E+08
apur_4411_75	Upper Jaw	Right	1.38484	t4	1.10408	0.104324	0.0478798	2.17887	0.00484274	1.12718	3.24022	1	90	2.87462	2.87462	5.94E+08
apur_4411_75	Upper Jaw	Right	1.38484	t5	1.05383	0.112765	0.0580929	1.94111	0.00606058	1.06265	3.24022	1	90	3.04919	3.04919	5.03E+08
apur_4411_75	Upper Jaw	Right	1.38484	t6	1.109	0.185071	0.0963963	1.91989	0.017921	1.13291	3.24022	1	90	2.86008	2.86008	1.60E+08
apur_4411_75	Upper Jaw	Right	1.38484	t7	0.98939	0.105979	0.0589719	1.7971	0.0058778	1.02575	3.24022	1	90	3.15887	3.15887	5.37E+08
apur_4411_75	Upper Jaw	Right	1.38484	t8	1.01932	0.1536	0.0673189	2.28168	0.00899935	1.05949	3.24022	1	90	3.05827	3.05827	3.40E+08
apur_4411_75	Upper Jaw	Right	1.38484	t9	0.938991	0.103951	0.0425689	2.44194	0.00510752	0.98326	3.24022	1	90	3.29538	3.29538	6.45E+08
apur_4411_75	Upper Jaw	Right	1.38484	t10	0.921396	0.117557	0.0514265	2.28593	0.00587022	0.987103	3.24022	1	90	3.28255	3.28255	5.59E+08
apur_4411_75	Upper Jaw	Right	1.38484	t11	0.974735	0.145817	0.0591682	2.46445	0.00826699	1.04554	3.24022	1	90	3.09909	3.09909	3.75E+08
apur_4411_75	Upper Jaw	Right	1.38484	t12	0.924269	0.10206	0.0503757	2.02599	0.00612943	0.986702	3.24022	1	90	3.28388	3.28388	5.36E+08
apur_4411_75	Upper Jaw	Right	1.38484	t13	1.02441	0.200285	0.101294	1.97725	0.0225516	1.11331	3.24022	1	90	2.91043	2.91043	1.29E+08
apur_4411_75	Upper Jaw	Right	1.38484	t14	0.990712	0.152231	0.0696949	2.18426	0.011155	1.05244	3.24022	1	90	3.07877	3.07877	2.76E+08
apur_4411_75	Upper Jaw	Right	1.38484	t15	0.916424	0.112555	0.0585052	1.92385	0.00647222	0.97579	3.24022	1	90	3.32061	3.32061	5.13E+08
apur_4411_75	Upper Jaw	Right	1.38484	t16	1.01789	0.202296	0.0932185	2.17013	0.0196417	1.11042	3.24022	1	90	2.918	2.918	1.49E+08
apur_4411_75	Upper Jaw	Right	1.38484	t17	1.01161	0.152844	0.0672663	2.27222	0.0110016	1.07731	3.24022	1	90	3.0077	3.0077	2.73E+08
apur_4411_75	Upper Jaw	Right	1.38484	t18	1.01454	0.142715	0.0605098	2.35854	0.009471	1.07398	3.24022	1	90	3.01703	3.01703	3.19E+08
apur_4411_75	Upper Jaw	Right	1.38484	t19	1.04806	0.152209	0.0729905	2.08532	0.0116609	1.12179	3.24022	1	90	2.88844	2.88844	2.48E+08
apur_4411_75	Upper Jaw	Right	1.38484	t20	1.06126	0.284471	0.121382	2.3436	0.0387601	1.19823	3.24022	1	90	2.70417	2.70417	6.98E+07
apur_4411_75	Upper Jaw	Right	1.38484	t21	1.05868	0.125506	0.0599386	2.0939	0.00725454	1.10811	3.24022	1	90	2.92409	2.92409	4.03E+08
apur_4411_75	Upper Jaw	Right	1.38484	t22	1.11758	0.158145	0.0667186	2.37033	0.0118329	1.17809	3.24022	1	90	2.7504	2.7504	2.32E+08
apur_4411_75	Upper Jaw	Right	1.38484	t23	1.11019	0.273934	0.128924	2.12477	0.043203	1.27578	3.24022	1	90	2.53979	2.53979	5.88E+07
apur_4411_75	Upper Jaw	Right	1.38484	t24	1.10955	0.134439	0.0658912	2.04032	0.00957555	1.16982	3.24022	1	90	2.76985	2.76985	2.89E+08
apur_4411_75	Upper Jaw	Right	1.38484	t25	1.26198	0.278627	0.129352	2.15401	0.0442684	1.44084	3.24022	1	90	2.24884	2.24884	5.08E+07
apur_4411_75	Upper Jaw	Right	1.38484	t26	1.19317	0.147351	0.0717677	2.05317	0.00970015	1.26808	3.24022	1	90	2.55522	2.55522	2.63E+08
apur_4411_75	Upper Jaw	Right	1.38484	t27	1.23401	0.139164	0.0581509	2.39315	0.00845584	1.2887	3.24022	1	90	2.51433	2.51433	2.97E+08
apur_4411_75	Upper Jaw	Right	1.38484	t28	1.30635	0.197179	0.0784397	2.51376	0.0162813	1.37656	3.24022	1	90	2.35385	2.35385	1.45E+08
apur_4411_75	Upper Jaw	Right	1.38484	t29	1.26145	0.169219	0.0795017	2.1285	0.01371	1.32996	3.24022	1	90	2.43633	2.43633	1.78E+08
apur_4411_75	Upper Jaw	Right	1.38484	t30	1.39947	0.249916	0.109269	2.28716	0.0331115	1.50056	3.24022	1	90	2.15933	2.15933	6.52E+07
apur_4412_75	Lower Jaw	Left	5.04267	t1	2.37703	0.234689	0.128553	1.82563	0.033937	2.46969	1.68844	1	90	0.683666	0.683666	2.01E+07
apur_4412_75	Lower Jaw	Left	5.04267	t2	2.50324	0.242518	0.133569	1.81567	0.0405628	2.53829	1.68844	1	90	0.66519	0.66519	1.64E+07
apur_4412_75	Lower Jaw	Left	5.04267	t3	2.74699	0.293144	0.155251	1.8882	0.057033	2.72736	1.68844	1	90	0.619076	0.619076	1.09E+07
apur_4412_75	Lower Jaw	Left	5.04267	t4	3.16051	0.363821	0.194166	1.87376	0.101411	3.19079	1.68844	1	90	0.529161	0.529161	5.22E+06
apur_4412_75	Lower Jaw	Left	5.04267	t5	3.32708	0.27249	0.12747	2.13769	0.0440132	3.33652	1.68844	1	90	0.50605	0.50605	1.15E+07
apur_4412_75	Lower Jaw	Left	5.04267	t5	3.47586	0.324953	0.164746	1.97245	0.0691678	3.4118	1.68844	1	90	0.494884	0.494884	7.15E+06
apur_4412_75	Lower Jaw	Left	5.04267	t6	3.77569	0.224201	0.114465	1.95869	0.0270499	3.7537	1.68844	1	90	0.449808	0.449808	1.66E+07
apur_4412_75	Lower Jaw	Left	5.04267	t7	3.8522	0.279282	0.130827	2.13474	0.0452921	3.81981	1.68844	1	90	0.442023	0.442023	9.76E+06
apur_4412_75	Lower Jaw	Left	5.04267	t8	3.96406	0.192545	0.0955797	2.01449	0.021469	3.96965	1.68844	1	90	0.425339	0.425339	1.98E+07
apur_4412_75	Lower Jaw	Left	5.04267	t9	4.1361	0.334103	0.175152	1.9075	0.0801536	4.13088	1.68844	1	90	0.408737	0.408737	5.10E+06
apur_4412_75	Lower Jaw	Left	5.04267	t10	4.30375	0.217025	0.0931762	2.32919	0.0253972	4.32162	1.68844	1	90	0.390697	0.390697	1.54E+07
apur_4412_75	Lower Jaw	Left	5.04267	t11	4.42992	0.278587	0.12326	2.26016	0.0418698	4.45309	1.68844	1	90	0.379162	0.379162	9.06E+06
apur_4412_75	Lower Jaw	Left	5.04267	t12	4.56436	0.272935	0.136108	2.00528	0.0484135	4.62671	1.68844	1	90	0.364934	0.364934	7.54E+06
apur_4412_75	Lower Jaw	Left	5.04267	t13	4.61037	0.226622	0.095725	2.36742	0.0293917	4.63576	1.68844	1	90	0.364221	0.364221	1.24E+07
apur_4412_75	Lower Jaw	Left	5.04267	t14	4.65963	0.352253	0.185368	1.90029	0.0786657	4.76522	1.68844	1	90	0.354326	0.354326	4.50E+06
apur_4412_75	Lower Jaw	Left	5.04267	t15	4.69662	0.207518	0.0914453	2.26932	0.0227445	4.75118	1.68844	1	90	0.355374	0.355374	1.56E+07
apur_4412_75	Lower Jaw	Left	5.04267	t16	4.71866	0.195308	0.107102	1.82357	0.0253197	4.75111	1.68844	1	90	0.355379	0.355379	1.40E+07
apur_4412_75	Lower Jaw	Left	5.04267	t17	4.77557	0.161364	0.0839926	1.92117	0.0190619	4.80457	1.68844	1	90	0.351425	0.351425	1.84E+07
apur_4412_75	Lower Jaw	Left	5.04267	t18	4.78636	0.21033	0.100478	2.0933	0.026777	4.82094	1.68844	1	90	0.350231	0.350231	1.31E+07
apur_4412_75	Lower Jaw	Left	5.04267	t19	4.84858	0.204128	0.106666	1.91372	0.0268598	4.86165	1.68844	1	90	0.347299	0.347299	1.29E+07
apur_4412_75	Lower Jaw	Left	5.04267	t20	4.86645	0.2052	0.104031	1.97249	0.0283324	4.91276	1.68844	1	90	0.343686	0.343686	1.21E+07
apur_4412_75	Lower Jaw	Left	5.04267	t21	4.93078	0.35667	0.162411	2.19609	0.068666	4.98115	1.68844	1	90	0.338967	0.338967	4.94E+06
apur_4412_75	Lower Jaw	Left	5.04267	t22	4.87718	0.183451	0.0891207	2.05845	0.018327	4.86213	1.68844	1	90	0.347264	0.347264	1.89E+07
apur_4412_75	Lower Jaw	Left	5.04267	t23	4.9667	0.193454	0.0991224	1.95166	0.0211778	4.99549	1.68844	1	90	0.337994	0.337994	1.60E+07
apur_4412_75	Lower Jaw	Left	5.04267	t24	5.03939	0.199896	0.0863138	2.31592	0.0215653	5.10979	1.68844	1	90	0.330433	0.330433	1.53E+07
apur_4412_75	Upper Jaw	Left	1.39805	t1	1.80524	0.102682	0.0700558	1.46572	0.0077446	1.78277	3.7507	1	90	2.10386	2.10386	2.72E+08
apur_4412_75	Upper Jaw	Left	1.39805	t2	1.63775	0.151317	0.0762348	1.98488	0.0130034	1.59983	3.7507	1	90	2.34443	2.34443	1.80E+08
apur_4412_75	Upper Jaw	Left	1.39805	t3	1.54846	0.141076	0.0842971	1.67356	0.0121247	1.54427	3.7507	1	90	2.42879	2.42879	2.00E+08
apur_4412_75	Upper Jaw	Left	1.39805	t4	1.46925	0.125089	0.0715676	1.74785	0.00836573	1.48469	3.7507	1	90	2.52625	2.52625	3.02E+08
apur_4412_75	Upper Jaw	Left	1.39805	t5	1.35085	0.105957	0.0618916	1.71197	0.00703175	1.3557	3.7507	1	90	2.76661	2.76661	3.93E+08
apur_4412_75	Upper Jaw	Left	1.39805	t6	1.31975	0.288138	0.141282	2.03944	0.0452553	1.40516	3.7507	1	90	2.66923	2.66923	5.90E+07
apur_4412_75	Upper Jaw	Left	1.39805	t7	1.2545	0.133946	0.0674936	1.98458	0.00969627	1.27782	3.7507	1	90	2.93523	2.93523	3.03E+08
apur_4412_75	Upper Jaw	Left	1.39805	t8	1.22164	0.126824	0.0713374	1.77781	0.00847222	1.25845	3.7507	1	90	2.9804	2.9804	3.52E+08
apur_4412_75	Upper Jaw	Left	1.39805	t9	1.17709	0.134959	0.0748089	1.80405	0.00902431	1.18678	3.7507	1	90	3.16039	3.16039	3.50E+08
apur_4412_75	Upper Jaw	Left	1.39805	t10	1.12002	0.136469	0.072437	1.88397	0.00849993	1.16907	3.7507	1	90	3.20828	3.20828	3.77E+08
apur_4412_75	Upper Jaw	Left	1.39805	t11	1.14692	0.310132	0.14832	2.09096	0.0543364	1.27814	3.7507	1	90	2.9345	2.9345	5.40E+07
apur_4412_75	Upper Jaw	Left	1.39805	t12	1.08074	0.158243	0.101771	1.5549	0.0155421	1.14734	3.7507	1	90	3.26904	3.26904	2.10E+08
apur_4412_75	Upper Jaw	Left	1.39805	t13	1.12059	0.171699	0.0896212	1.91583	0.0172462	1.20995	3.7507	1	90	3.09988	3.09988	1.80E+08
apur_4412_75	Upper Jaw	Left	1.39805	t14	1.05781	0.158471	0.0783766	2.02192	0.0124324	1.10153	3.7507	1	90	3.40499	3.40499	2.74E+08
apur_4412_75	Upper Jaw	Left	1.39805	t15	1.03414	0.129293	0.0796106	1.62407	0.0109114	1.07405	3.7507	1	90	3.49209	3.49209	3.20E+08
apur_4412_75	Upper Jaw	Left	1.39805	t16	1.08402	0.139972	0.0847422	1.65174	0.0129871	1.13357	3.7507	1	90	3.30874	3.30874	2.55E+08
apur_4412_75	Upper Jaw	Left	1.39805	t17	1.00469	0.11475	0.0708596	1.6194	0.00797533	1.03841	3.7507	1	90	3.61198	3.61198	4.53E+08
apur_4412_75	Upper Jaw	Left	1.39805	t18	1.0801	0.175387	0.0868773	2.01879	0.0154543	1.12546	3.7507	1	90	3.33259	3.33259	2.16E+08
apur_4412_75	Upper Jaw	Left	1.39805	t19	1.0136	0.122388	0.0701614	1.74438	0.0087086	1.03944	3.7507	1	90	3.60839	3.60839	4.14E+08
apur_4412_75	Upper Jaw	Left	1.39805	t20	1.07457	0.135331	0.0879567	1.53861	0.012177	1.10578	3.7507	1	90	3.39189	3.39189	2.79E+08
apur_4412_75	Upper Jaw	Left	1.39805	t21	0.989505	0.121547	0.0629889	1.92966	0.00951149	1.01239	3.7507	1	90	3.70478	3.70478	3.90E+08
apur_4412_75	Upper Jaw	Left	1.39805	t22	1.10155	0.157057	0.0752779	2.08637	0.0131437	1.18835	3.7507	1	90	3.15622	3.15622	2.40E+08
apur_4412_75	Upper Jaw	Left	1.39805	t23	0.997988	0.135931	0.0741884	1.83224	0.0105699	1.05853	3.7507	1	90	3.5433	3.5433	3.35E+08
apur_4412_75	Upper Jaw	Left	1.39805	t24	1.0937	0.167801	0.0912641	1.83863	0.0146344	1.15215	3.7507	1	90	3.25539	3.25539	2.22E+08
apur_4412_75	Upper Jaw	Left	1.39805	t25	1.11088	0.351666	0.147486	2.38441	0.0612327	1.27581	3.7507	1	90	2.93987	2.93987	4.80E+07
apur_4412_75	Upper Jaw	Left	1.39805	t26	1.06182	0.176507	0.0813144	2.17068	0.0147178	1.0935	3.7507	1	90	3.42999	3.42999	2.33E+08
apur_4412_75	Upper Jaw	Left	1.39805	t27	1.0095	0.157583	0.0923843	1.70573	0.0148611	1.05253	3.7507	1	90	3.5635	3.5635	2.40E+08
apur_4412_75	Upper Jaw	Left	1.39805	t28	0.993562	0.155895	0.073862	2.11062	0.0123181	1.05386	3.7507	1	90	3.55902	3.55902	2.89E+08
apur_4412_75	Upper Jaw	Left	1.39805	t29	1.04974	0.169268	0.0927054	1.82588	0.0178645	1.13435	3.7507	1	90	3.30648	3.30648	1.85E+08
apur_4412_75	Upper Jaw	Left	1.39805	t30	1.10461	0.192096	0.0876278	2.19218	0.0198689	1.18857	3.7507	1	90	3.15563	3.15563	1.59E+08
apur_4412_75	Upper Jaw	Left	1.39805	t31	1.06474	0.168587	0.0839586	2.00798	0.0130706	1.13374	3.7507	1	90	3.30827	3.30827	2.53E+08
apur_4412_75	Upper Jaw	Left	1.39805	t32	1.04643	0.182682	0.0879698	2.07664	0.0175077	1.1048	3.7507	1	90	3.3949	3.3949	1.94E+08
apur_4412_75	Upper Jaw	Left	1.39805	t33	1.0716	0.157722	0.0819073	1.92562	0.0135002	1.13694	3.7507	1	90	3.29893	3.29893	2.44E+08
apur_4412_75	Upper Jaw	Left	1.39805	t34	1.21561	0.429915	0.183121	2.34771	0.0997128	1.48403	3.7507	1	90	2.52738	2.52738	2.53E+07
apur_4412_75	Upper Jaw	Left	1.39805	t35	1.13579	0.197857	0.0983247	2.01228	0.020961	1.17068	3.7507	1	90	3.20387	3.20387	1.53E+08
apur_4412_75	Upper Jaw	Left	1.39805	t36	1.17309	0.155479	0.0781926	1.98841	0.0114712	1.18962	3.7507	1	90	3.15286	3.15286	2.75E+08
apur_4412_75	Upper Jaw	Left	1.39805	t37	1.12097	0.167254	0.0725461	2.30548	0.0129118	1.14393	3.7507	1	90	3.27878	3.27878	2.54E+08
apur_4412_75	Upper Jaw	Left	1.39805	t38	1.2308	0.166451	0.0891312	1.86749	0.0150637	1.27472	3.7507	1	90	2.94238	2.94238	1.95E+08
apur_4412_75	Upper Jaw	Left	1.39805	t39	1.2113	0.195622	0.0840645	2.32705	0.0166737	1.22974	3.7507	1	90	3.04999	3.04999	1.83E+08
apur_4412_75	Upper Jaw	Left	1.39805	t40	1.26545	0.164186	0.0896609	1.83119	0.0136223	1.30159	3.7507	1	90	2.88164	2.88164	2.12E+08
apur_4412_75	Upper Jaw	Left	1.39805	t41	1.27724	0.201684	0.103925	1.94068	0.0251417	1.34683	3.7507	1	90	2.78483	2.78483	1.11E+08
apur_4412_75	Upper Jaw	Left	1.39805	t42	1.25292	0.205871	0.0776526	2.65118	0.0187735	1.30719	3.7507	1	90	2.86928	2.86928	1.53E+08
apur_4412_75	Upper Jaw	Left	1.39805	t43	1.3896	0.392376	0.176929	2.2177	0.0880467	1.6019	3.7507	1	90	2.34141	2.34141	2.66E+07
apur_4412_75	Upper Jaw	Left	1.39805	t44	1.19266	0.221696	0.122571	1.80871	0.0312848	1.24688	3.7507	1	90	3.00807	3.00807	9.62E+07
apur_4412_75	Upper Jaw	Left	1.39805	t45	1.26885	0.228772	0.116434	1.96482	0.028894	1.31083	3.7507	1	90	2.86133	2.86133	9.90E+07
apur_4412_75	Upper Jaw	Left	1.39805	t46	1.33344	0.335563	0.128266	2.61614	0.0464523	1.41339	3.7507	1	90	2.65369	2.65369	5.71E+07
apur_4412_75	Upper Jaw	Left	1.39805	t47	1.34754	0.334292	0.127741	2.61696	0.0509539	1.45403	3.7507	1	90	2.57953	2.57953	5.06E+07
apur_4412_75	Lower Jaw	Right	5.21555	t1	2.37644	0.236022	0.165211	1.4286	0.0428117	2.55945	1.64414	1	90	0.642377	0.642377	1.50E+07
apur_4412_75	Lower Jaw	Right	5.21555	t2	2.62521	0.303739	0.14663	2.07146	0.0544489	2.70259	1.64414	1	90	0.608355	0.608355	1.12E+07
apur_4412_75	Lower Jaw	Right	5.21555	t4	3.21624	0.321588	0.160191	2.00753	0.0608796	3.22039	1.64414	1	90	0.510539	0.510539	8.39E+06
apur_4412_75	Lower Jaw	Right	5.21555	t5	3.61962	0.347352	0.175128	1.98342	0.0782208	3.60967	1.64414	1	90	0.455481	0.455481	5.82E+06
apur_4412_75	Lower Jaw	Right	5.21555	t6	4.00537	0.254497	0.134483	1.89241	0.0447068	4.03648	1.64414	1	90	0.407319	0.407319	9.11E+06
apur_4412_75	Lower Jaw	Right	5.21555	t7	4.12074	0.307504	0.131928	2.33084	0.0516783	4.14564	1.64414	1	90	0.396594	0.396594	7.67E+06
apur_4412_75	Lower Jaw	Right	5.21555	t8	4.34639	0.260928	0.128747	2.02667	0.0406304	4.40549	1.64414	1	90	0.373202	0.373202	9.19E+06
apur_4412_75	Lower Jaw	Right	5.21555	t9	4.40248	0.319143	0.185422	1.72117	0.0824836	4.41506	1.64414	1	90	0.372393	0.372393	4.51E+06
apur_4412_75	Lower Jaw	Right	5.21555	t10	4.49551	0.263681	0.124381	2.11994	0.0405092	4.57248	1.64414	1	90	0.359572	0.359572	8.88E+06
apur_4412_75	Lower Jaw	Right	5.21555	t11	4.53657	0.28974	0.130668	2.21738	0.0484928	4.59527	1.64414	1	90	0.357789	0.357789	7.38E+06
apur_4412_75	Lower Jaw	Right	5.21555	t12	4.64459	0.35435	0.149212	2.3748	0.0618508	4.87588	1.64414	1	90	0.337198	0.337198	5.45E+06
apur_4412_75	Lower Jaw	Right	5.21555	t13	4.65303	0.296503	0.14976	1.97986	0.0540473	4.76922	1.64414	1	90	0.344739	0.344739	6.38E+06
apur_4412_75	Lower Jaw	Right	5.21555	t14	4.70089	0.234286	0.0909484	2.57604	0.0239472	4.79215	1.64414	1	90	0.343089	0.343089	1.43E+07
apur_4412_75	Lower Jaw	Right	5.21555	t15	4.78216	0.259947	0.0928604	2.79933	0.028208	4.89773	1.64414	1	90	0.335694	0.335694	1.19E+07
apur_4412_75	Lower Jaw	Right	5.21555	t16	4.88653	0.225985	0.0928442	2.43403	0.025582	4.94271	1.64414	1	90	0.332638	0.332638	1.30E+07
apur_4412_75	Lower Jaw	Right	5.21555	t17	4.84854	0.25688	0.088317	2.90862	0.025126	4.90259	1.64414	1	90	0.33536	0.33536	1.33E+07
apur_4412_75	Lower Jaw	Right	5.21555	t18	4.92205	0.231091	0.0976731	2.36596	0.0260353	4.98784	1.64414	1	90	0.329629	0.329629	1.27E+07
apur_4412_75	Lower Jaw	Right	5.21555	t19	4.83088	0.266564	0.138235	1.92834	0.0473525	4.85495	1.64414	1	90	0.338651	0.338651	7.15E+06
apur_4412_75	Lower Jaw	Right	5.21555	t20	4.93025	0.238471	0.0789835	3.01925	0.0207728	4.97088	1.64414	1	90	0.330753	0.330753	1.59E+07
apur_4412_75	Lower Jaw	Right	5.21555	t21	4.92915	0.227841	0.089285	2.55184	0.0248238	4.92532	1.64414	1	90	0.333813	0.333813	1.34E+07
apur_4412_75	Lower Jaw	Right	5.21555	t22	5.07821	0.216084	0.12353	1.74924	0.0339806	5.17816	1.64414	1	90	0.317514	0.317514	9.34E+06
apur_4412_75	Lower Jaw	Right	5.21555	t23	5.10521	0.327532	0.151599	2.16052	0.0545028	5.2016	1.64414	1	90	0.316083	0.316083	5.80E+06
apur_4412_75	Upper Jaw	Right	1.42914	t1	1.52946	0.239121	0.116159	2.05857	0.0339585	1.50412	3.82268	1	90	2.54147	2.54147	7.48E+07
apur_4412_75	Upper Jaw	Right	1.42914	t2	1.39074	0.146148	0.0750701	1.94682	0.0119768	1.3827	3.82268	1	90	2.76465	2.76465	2.31E+08
apur_4412_75	Upper Jaw	Right	1.42914	t3	1.32542	0.142334	0.072634	1.95961	0.0123546	1.34081	3.82268	1	90	2.85103	2.85103	2.31E+08
apur_4412_75	Upper Jaw	Right	1.42914	t4	1.27756	0.10822	0.060254	1.79607	0.00591642	1.29239	3.82268	1	90	2.95784	2.95784	5.00E+08
apur_4412_75	Upper Jaw	Right	1.42914	t5	1.22397	0.126916	0.0585335	2.16826	0.00845071	1.22496	3.82268	1	90	3.12065	3.12065	3.69E+08
apur_4412_75	Upper Jaw	Right	1.42914	t6	1.14689	0.270448	0.140719	1.92191	0.0406579	1.20696	3.82268	1	90	3.16719	3.16719	7.79E+07
apur_4412_75	Upper Jaw	Right	1.42914	t7	1.09038	0.100097	0.0525788	1.90375	0.00498959	1.11567	3.82268	1	90	3.42636	3.42636	6.87E+08
apur_4412_75	Upper Jaw	Right	1.42914	t8	0.990254	0.118711	0.0620396	1.91347	0.00765986	1.04014	3.82268	1	90	3.67516	3.67516	4.80E+08
apur_4412_75	Upper Jaw	Right	1.42914	t9	0.974564	0.129727	0.0780783	1.6615	0.0114365	1.02327	3.82268	1	90	3.73574	3.73574	3.27E+08
apur_4412_75	Upper Jaw	Right	1.42914	t10	0.928273	0.103354	0.0683914	1.51121	0.00714866	0.954006	3.82268	1	90	4.00698	4.00698	5.61E+08
apur_4412_75	Upper Jaw	Right	1.42914	t11	0.918346	0.183158	0.0942993	1.94231	0.0177104	0.981961	3.82268	1	90	3.8929	3.8929	2.20E+08
apur_4412_75	Upper Jaw	Right	1.42914	t12	0.946982	0.238087	0.121396	1.96125	0.0313092	1.05569	3.82268	1	90	3.62102	3.62102	1.16E+08
apur_4412_75	Upper Jaw	Right	1.42914	t13	0.88816	0.132623	0.065688	2.01899	0.00821029	0.937875	3.82268	1	90	4.07589	4.07589	4.96E+08
apur_4412_75	Upper Jaw	Right	1.42914	t14	0.913647	0.160438	0.0798358	2.0096	0.0120604	0.978045	3.82268	1	90	3.90849	3.90849	3.24E+08
apur_4412_75	Upper Jaw	Right	1.42914	t15	0.886278	0.133284	0.0828769	1.60822	0.0113946	0.935604	3.82268	1	90	4.08579	4.08579	3.59E+08
apur_4412_75	Upper Jaw	Right	1.42914	t16	0.895594	0.169722	0.0755748	2.24576	0.0129741	0.979034	3.82268	1	90	3.90454	3.90454	3.01E+08
apur_4412_75	Upper Jaw	Right	1.42914	t17	0.904314	0.33864	0.160373	2.11157	0.0650357	1.11448	3.82268	1	90	3.43002	3.43002	5.27E+07
apur_4412_75	Upper Jaw	Right	1.42914	t18	0.901799	0.178906	0.0825246	2.16791	0.0142377	0.990482	3.82268	1	90	3.85942	3.85942	2.71E+08
apur_4412_75	Upper Jaw	Right	1.42914	t19	0.861882	0.146235	0.0744644	1.96383	0.0126808	0.956444	3.82268	1	90	3.99676	3.99676	3.15E+08
apur_4412_75	Upper Jaw	Right	1.42914	t20	0.841546	0.170324	0.0799129	2.13137	0.0150644	0.922592	3.82268	1	90	4.14341	4.14341	2.75E+08
apur_4412_75	Upper Jaw	Right	1.42914	t21	0.875426	0.178435	0.0756741	2.35794	0.0145222	0.976244	3.82268	1	90	3.9157	3.9157	2.70E+08
apur_4412_75	Upper Jaw	Right	1.42914	t22	0.916567	0.176473	0.0968726	1.8217	0.0181924	1.00904	3.82268	1	90	3.78843	3.78843	2.08E+08
apur_4412_75	Upper Jaw	Right	1.42914	t23	0.928437	0.149608	0.064069	2.33512	0.0101973	0.977824	3.82268	1	90	3.90937	3.90937	3.83E+08
[truncated: 2,142 more rows]
